# Supplementary material for: Elucidating Pancreatic Ductal Adenocarcinoma Carcinogenesis at Single-Cell Resolution and Identifying Subtype Specific Drug Candidates
Source: Int J Mol Sci. 2025 Dec 14;26(24):12031. doi: 10.3390/ijms262412031 (PMC12732769; doi:10.3390/ijms262412031)
Supplement: Supplementary file 1 [file ijms-26-12031-s001.zip › Supplementary Table S1.xlsx]

## Sheet: scRNA
GEO	PMID	Stage	Type	Sample
CRA001160	33819739	PDAC	PDAC	24
		PRE	PRE	11
GSE229413	37021392	PRE	PanIN	4
GSE165399	34326696		IPMN	1
		Normal	Normal	1
GSE205049	37263303			9
GSE197177	37612267			1
GSE155698	36411320			3
GSE212966	37251940			3
GSE205049	37263303	PDAC	PDAC	9
GSE263733	38702773			4
		Liver-meta		2
		Normal	Normal	3
GSE254829	/	PRE	PanIN	14

## Sheet: bulk
GEO	GPL	Stage	Type	Sample
GSE43288_A	GPL96	Normal	Normal	3
		PRE	PRE_PanIN	13
		Tumor	PDAC	4
GSE43288_B	GPL97	Normal	Normal	3
		PRE	PRE_PanIN	13
		Tumor	PDAC	4
GSE19650	GPL570	Normal	Normal	7
		PRE	PRE_IPMA	6
			PRE_IPMC	6
		Tumor	Inv_IPMN	3
GSE210351	GPL24676	Normal	Normal	3
		PRE	PRE_IPMN	24
			PRE_PanIN	10
		Tumor	PDAC	4
GSE62452	GPL6244	Normal	Normal	61
		Tumor	PDAC	69
