# Supplementary material for: Elucidating Pancreatic Ductal Adenocarcinoma Carcinogenesis at Single-Cell Resolution and Identifying Subtype Specific Drug Candidates
Source: Int J Mol Sci. 2025 Dec 14;26(24):12031. doi: 10.3390/ijms262412031 (PMC12732769; doi:10.3390/ijms262412031)
Supplement: Supplementary file 1 [file ijms-26-12031-s001.zip › Supplementary Table S3.xlsx]

## Sheet: up_DEGs
number	PRE/NOR	PDA/PRE	PDA/NOR
1	GATM	GNB2L1	GNB2L1
2	CLU	ATP5E	ATP5E
3	GP2	ATP5L	ATP5L
4	CPA2	ATP5G2	ATP5G2
5	PNLIPRP1	TCEB2	TCEB2
6	CTRC	GLTSCR2	USMG5
7	CEL	ALDOA	ATP5I
8	CTRB1	C19orf43	UQCR11.1
9	CELA3A	SELK	C14orf2
10	SYCN	USMG5	GPX1
11	CTRB2	ATP5I	TMEM66
12	CPA1	C14orf2	GLTSCR2
13	PNLIP	TMEM66	SHFM1
14	SPINK1	SHFM1	ATP5J2
15	CFTR	2025-09-07	C19orf43
16	SLC4A4	ATP5J2	ATP5J
17	PLA2G1B	ATP5D	ALDOA
18	AQP1	HLA-B	ATP5O
19	REG1A	ATP5G3	ATP5D
20	CPB1	ATP5J	SEPW1
21	KRT8	SEPW1	NHP2L1
22	RNASE1	ATP5O	NBEAL1
23	AMY2B	ATPIF1	ATPIF1
24	APP	UQCR11.1	ATP5G3
25	TPM1	HN1	SELK
26	REG1B	LDHA	C11orf31
27	FXYD2	C11orf31	RPSAP58
28	KLK1	GPX1	SF3B14
29	PRSS1	ATP5B	2025-09-07
30	PDIA2	2025-09-15	ATP5B
31	CLPS	C14orf166	ATP5H
32	HSPB1	ATP5H	NDUFB8.1
33	ANXA4	RPL10A	MYEOV2
34	EGR1	CFL1	2025-09-15
35	CTRL	NACA	TMBIM4.1
36	IGFBP7	RPS15A	PSMA2.1
37	NUPR1	RPS7	ATP5C1
38	PBX1	RPL41	IFI27
39	IFITM3	MYEOV2	C14orf166
40	ATP1B1	RPS20	U2AF1
41	TCEA3	FAU	TCEB1
42	SORBS2	RPS25	C1orf63
43	NFIB	RPSA	LINC00493
44	DEFB1	RPL28	MINOS1
45	HOMER2	TMSB10	HN1
46	RARRES2	RPL29	SELM
47	SERPINA3	RPL23A	MRP63
48	SOD3	RPL18	ATP5F1
49	RBPJL	RPS4X	C6orf48
50	HDLBP	RPL35A	COX6A1P2
51	CTNND1	RPL19	ATP5G1
52	NFIC	RPS23	ATP5A1
53	LENG8	RPL30	LSMD1
54	SPARC	RPS3	WBP5
55	FAM3B	RPL39	SPP1
56	SERPING1	RPLP2	C19orf10
57	MUC6	CD52	VIMP
58	CELA2B	S100A4	SELT
59	NR5A2	RPS8	2025-09-02
60	EPCAM	RPL38	NGFRAP1
61	CNN3	RPS27A	LINC00152
62	CUZD1	RPS14	HSPB1
63	CDC42EP1	RPS13	IFI6
64	CYB5A	RPL11	MATR3
65	ALB	RPL34	PKM
66	PRDX4	MALAT1	IFITM3
67	RBP1	RPS2	C19orf60
68	IGFBP2	RPS15	SPARC
69	ANPEP	RPS24	C8orf4
70	ACADVL	RPS19	PRKCDBP
71	TMED2	RPL37A	IGFBP7
72	CXCL12	RPS16	TIMP1
73	ERRFI1	RPL12	C16orf13
74	ERGIC3	RPS29	LINC00657
75	ALDH1A1	RPL14	LINC00998
76	GSN	RPL32	LY6E
77	GABARAP	RPS18	PTPRCAP
78	EPHX1	RPS12	C7orf73
79	SH3YL1	RPL18A	LGALS3BP
80	DCN	RPL13A	C1orf86
81	GMNN	RPS3A	FKBP1A
82	INSR	RPL27	PPDPF
83	PLXNB2	RPS21	FXYD3
84	SPINT2	RPS27	TPI1
85	SCTR	RPL37	IGFBP4
86	ERP27	RPL21	CD59
87	SNRNP70	RPLP1	APP
88	BACE1	RPL22	IGLL5
89	C3	RPS11	C9orf142
90	RAB13	RPL36AL	MDK
91	COL3A1	RPS5	SPATS2L
92	SEPTIN2	NHP2L1	WHSC1L1
93	RHOBTB3	RPL10	SNORA76
94	TMEM97	RPL13	MARCKSL1
95	COL1A2	RPL8	MRPL23
96	SERPINI2	RPS6	ACTA2
97	PTMS	BTG1	BANF1
98	P4HB	TPT1	C20orf24
99	BEX3	TMA7	ISG15
100	AZGP1	RPL3	PVRL2
101	STARD10	AES	SEPP1
102	MYL9	MINOS1	ANXA4
103	CITED4	RPL27A	IER3IP1.1
104	SEL1L	ATP5C1	UQCRQ
105	SND1	C1orf63	RAC1
106	CCN1	RPL7	CRIP2
107	SERPINA5	TCEB1	C10orf10
108	PTK2	NEAT1	MGEA5
109	PGGHG	FAM96B	MESDC2
110	KIAA1522	CALM2	MMP24-AS1
111	NDRG2	NPM1	COL3A1
112	C7	GAPDH	PTRF
113	TLE5	RPL31	NDUFA7.1
114	DEPP1	U2AF1	MMP14
115	ITPRID2	RARRES3	CD74
116	DPEP1	RPL4	CALD1
117	CCN2	HLA-A	RTFDC1
118	XBP1	LINC00493	CNN3
119	ATP5F1B	SELT	FN1
120	PDIA4	YWHAZ	LINC00969
121	ATP1A1	HNRNPA1	LINC00116
122	TCEAL4	ACTG1	SETD5-AS1
123	CCNL2	PTMA	TUBB
124	CTDSP2	CALM1	H1F0
125	TIMP3	SUB1	RP11-349A22.5
126	TSPAN3	SF3B14	COL1A2
127	ALDH3A2	VIMP	SERPINH1
128	CDH1	ATP5F1	TMEM261
129	GALNT2	FXYD5	HCFC1R1
130	CD24	C8orf59	LCN2
131	DAP	NDUFB8.1	MYL9
132	FARP1	BTF3	AGR2
133	KIF12	CXCR4	TPM2
134	C1R	ATP5A1	COL1A1
135	NCKAP1	HLA-C	TFF1
136	S100A13	C6orf48	SERPING1
137	COL1A1	YBX1	EPSTI1
138	GAS6	TMBIM4.1	SLPI
139	HSPG2	ZFAS1	C17orf89
140	PDIA6	CDC42	FAM127A
141	DSP	2025-09-02	MIR24-2
142	LTBP3	RAN	ADIRF
143	OS9	WHSC1L1	FAM96A
144	TNS1	SNRPD2	ID3
145	COPZ1	H2AFZ	PPIC
146	ERO1B	ARHGDIB	MIR4435-1HG
147	AQP8	NAP1L1	C11orf48
148	TSPAN13	ATP5G1	CSTB
149	PTPRF	C19orf60	NBL1
150	PPP1R1B	C9orf142	C19orf33
151	MTUS1	PKM	PLA2G16
152	UBXN6	PTPRCAP	TAGLN
153	GTF2I	UBE2D3	WBSCR22
154	ATN1	C19orf10	FAM127B
155	ACAT1	PSMA2.1	TCEAL8
156	NRP1	C19orf70	HIST1H2BK
157	IMPA2	HMGN1	TAX1BP3
158	PLTP	NBEAL1	SPG21
159	NONO	SELM	TSPAN3
160	FNDC3B	ATP1B3	LGALS1
161	SERPINB6	ISG15	HNMT
162	PPP2CB	LINC00152	TSPAN8
163	LGR4	TPM3	CAV2
164	BCAM	TPI1	C15orf48
165	AMBP	2025-09-09	LUM
166	SFRP5	MRP63	MGST2
167	GAMT	JUND	MAP3K13
168	COPG1	FYB	ID1
169	UQCRQ	PSMB9	CTTN
170	DDR1	KLF2	TINAGL1
171	PCBD1	CAPZA1	ERO1L
172	H1F0	SRGN	SPINT2
173	FGFR3	C20orf24	TFF3
174	SCARB2	ATP6V1G1	PDIA4
175	MLEC	CYBA	GNG11
176	SLC39A14	C16orf13	HSPG2
177	CAV2	LINC00657	MUC1
178	COA3	HLA-DRB1	PSENEN
179	QSOX1	SH3BGRL3	APOA1BP
180	OBSL1	MESDC2	CTGF
181	CNDP2	C7orf73	NQO1
182	KCNJ16	TSC22D3	SIK1
183	KIAA1324	RPSAP58	GS1-251I9.4
184	PABPC4	PPP1R2	STRA13
185	NIBAN2	ANXA1	TMEM176B
186	MEIS1	RTFDC1	SQRDL
187	SOX9	ISG20	LGALS4
188	TTC3	LAMTOR5	PPAP2A
189	NDUFV1	HCST	C11orf73
190	MYC	MYL12A	WFDC2
191	CMPK1	CD48	C1S
192	LUC7L3	EMP3	TMEM176A
193	MXRA7	C9orf16	SPTSSA
194	LUM	PLA2G16	PDLIM7
195	HEXB	KIAA1551	FAM103A1
196	SSR1	RPS27L	TFF2
197	PPDPF	IL2RG	SNORD3A
198	TRIM8	LSMD1	C19orf66
199	SLC3A1	CEBPB	C7orf55-LUC7L2
200	PLSCR1	RNA18S5	CAV1
201	SPG21	2025-09-06	CETN2
202	TRAPPC5	CRIP1	CTNND1
203	LAMB2	GMFG	PERP
204	KIF1C	CORO1A	C1R
205	SLC40A1	HIGD2A	AK2
206	USP22	TMEM2	GPX2
207	SLC37A4	MGEA5	ZC3H11A
208	SEC61A1	LY6E	STMN1
209	EIF4EBP1	FAM177A1	LHFP
210	WDR6	FKBP2	ATP1B1
211	MCFD2	C19orf24	CACYBP
212	TNS3	IGLL5	RGS5
213	SLC38A10	DNAJB6	UFD1L
214	IGFBP4	EIF3F	KIAA1430
215	BCL2L2	CD37	SLMO2
216	SHTN1	LDHB	CCDC53
217	GOLM1	SNRPB	2025-09-11
218	PLD3	RSL24D1	PLS3
219	PHLDB1	PRKCDBP	ABCC3
220	MICOS10	DYNLRB1	C11orf83
221	EIF4G1	ENSA	NME1
222	TCEAL8	C10orf54	NAPRT1
223	LGALS3BP	CD69	PRSS23
224	PACSIN2	KRT19	MKKS
225	BCAT1	SIK1	CEACAM6
226	TMEM98	WBSCR22	TSPAN13
227	CYB5R3	CD3D	BGN
228	TSPAN8	RNA28S5	COL6A2
229	ATP5PD	C1orf86	TGM2
230	ABHD12	CCDC109B	MGLL
231	GOLPH3	MIR24-2	NRD1
232	ECHDC2	RHOC	C14orf1
233	ABCC3	C17orf89	DUSP23
234	ACSS1	HMGB2	EI24
235	MKNK1	LTB	SDC1
236	PEBP1	HLA-DQB1	TMEM14A
237	IFT20	CD2	PTPLAD1
238	SRPRA	LINC00116	CYR61
239	FGFR1	CYTIP	FHL2
240	EPB41L4B	STK4	CCDC109B
241	CRACR2B	EPSTI1	FAM60A
242	NPDC1	MARCKSL1	EMP2
243	COL18A1	ARF6	SLC9A3R2
244	NOP53	CLEC2B	COL6A1
245	BICC1	MMP24-AS1	PPAPDC1B
246	TMEM63A	DUSP2	C1orf123
247	RBPMS	RGS10	C5orf15
248	SDF4	RNF7	C9orf89
249	AFDN	TUBA1A	FAM63B
250	QTRT1	CD97	EPCAM
251	MAGED1	PCNP	NFIB
252	COL6A1	UFD1L	TSPAN1
253	C6	RPL22L1	NOTCH2NL
254	SEC63	RHEB	CTSE
255	SYVN1	RBM8A	C9orf3
256	NUCB2	RBMX	NR2F2
257	CHTOP	SQRDL	PDZK1IP1
258	YIPF3	CKLF	PIGR
259	ASPH	LINC00969	SMIM22
260	PLA2G12A	SETD5-AS1	COL4A1
261	RAMP1	TAF1D	NPDC1
262	CTBP1	COX6A1P2	PLVAP
263	NUTF2	DYNLL1	PON2
264	SLC43A1	CD55	EFNA1
265	SPATS2L	PTP4A2	C21orf59
266	FLOT1	FAM133B	SFRP2
267	OAF	CCL4	C7orf55
268	FLRT2	RP11-349A22.5	KIAA0907
269	CHPF	GPSM3	SLC44A1
270	ANAPC13	PTPRC	KIAA1033
271	PHGDH	ERBB2IP	SERINC2
272	KIFC3	CACYBP	MLLT4
273	GCAT	MZT2A	TRAPPC2P1
274	DNPH1	ABRACL	RP11-345J4.5
275	ST5	LEPROTL1	ANAPC13
276	ARF3	IFI27	IFI44L
277	PDGFA	ADRBK1	CEBPZ-AS1
278	HNRNPUL2	C11orf73	RSU1
279	VAT1	ANKRD12	MUM1
280	ALG5	RANBP1	AGRN
281	DAB2	NKG7	CKS1B
282	DDX39B	WBP5	GBAS
283	NFIA	IER3IP1.1	SRPR
284	AZIN1	ARPC3	CCDC23
285	C1S	LINC00998	CCDC104
286	SYNPO	CKS2	AP1S1
287	SUCLG1	BAX	IGJ
288	MAGI1	ERO1L	RCN1
289	EPN1	BUD31	BACE2
290	SERPINF1	C11orf48	SOD3
291	PRRC2B	CCL5	CYP3A5
292	NTRK2	CCDC53	C10orf32
293	LAMB1	SLC16A3	MRPS14
294	MYO1C	PVRL2	APOL1
295	FLII	LCP1	PPAP2B
296	TMEM9	C17orf62	AK1
297	BSCL2	MAGOH	COL4A2
298	PLIN5	ZC3H11A	PCOLCE
299	UGT2A3	C19orf66	WASH4P
300	PKHD1	FAM211A-AS1	HNRNPA1L2
301	TXNDC5	CYCS	S100A14
302	PATJ	SRI	NDUFA4L2
303	ENC1	PGK1	ITGB4
304	FLNB	STK17A	PPAP2C
305	CDK4	DNAJA1	COL6A3
306	ENG	IFITM1	UTP11L
307	FKBP9	CD53	FSTL1
308	TPST2	CARD16	SPRY1
309	FAM13A	PSMB3	C10orf118
310	AKAP7	CST7	PLAT
311	GATA6	REL	SMEK1
312	TMED6	STK17B	PPP2R4
313	TPM2	2025-09-11	MMP2
314	PLVAP	STRA13	MRPL24
315	ZNF358	MRPS6	PQLC3
316	MPST	TMEM261	TMC5
317	PDLIM5	ASNA1	TGFBI
318	TUSC3	BCAS2	ENG
319	QARS	RP11-138A9.2	HYAL2
320	ZKSCAN1	FAM96A	RP11-220I1.1
321	CREB3L1	FAM173A	GOLM1
322	RAP1GAP	SERPINH1	C21orf33
323	FBLN1	FOSL2	C6orf1
324	RASSF4	EZR	ITGA3
325	PLXNB1	CD3E	THY1
326	HCFC1R1	PLAC8	SCCPDH
327	TRAP1	GPR183	LYRM5
328	AHCYL1	TROVE2	C16orf80
329	AP3D1	C8orf4	IGFBP5
330	SLC39A5	APOA1BP	CTHRC1
331	EI24	RP11-138A9.1	C12orf44
332	GNPTG	FAM127A	NME4
333	DHRS3	C15orf48	MEF2C
334	WNK2	AP3S1	RPL31
335	UACA	SRPR	MLTK
336	ATP8B1	SAMSN1	RARRES2
337	RERE	RBMS1	FAM211A-AS1
338	GNAQ	LINC-PINT	AEBP1
339	SRSF1	FXYD3	FAM198B
340	KCNJ15	MIR4435-1HG	2025-09-10
341	MYO1B	NDUFA7.1	MPZL2
342	PACS2	TAF9	ZFYVE21
343	SLC29A1	ARID5B	MFGE8
344	EIF4H	NRD1	HNRNPU-AS1
345	CA2	CREM	SMEK2
346	CRIP2	FAM103A1	NDRG2
347	ARHGEF40	ALOX5AP	ISOC2
348	RAB5B	COTL1	TSHZ2
349	AGRN	SRSF7	CPSF3L
350	PGRMC2	BIRC3	RASSF7
351	RCAN1	2025-09-01	RP11-108M9.4
352	HOOK2	SLC2A3	MAL2
353	BGN	FAM60A	KIAA0247
354	ERBB3	GZMA	FAM195A
355	SHC2	PHLDA2	PRR24
356	DCAF8	CD7	SYNPO
357	SERPINE1	GCC2	LAPTM4B
358	NR4A1	PPP2CA	TAPSAR1
359	TRIOBP	MRPL23	SERPINF1
360	HYI	KIAA1033	ZCCHC11
361	TLE2	WTAP	LTBR
362	PNPLA2	UBE2S	MALL
363	C1orf198	CTSC	TPPP3
364	GRSF1	LIMD2	DSG2
365	GPI	AIM1	C15orf57
366	IL1R1	IFI6	FAM46A
367	PRR15L	APOPT1	ACN9
368	MGST2	CEACAM6	SLC39A4
369	LTBR	BAZ1A	LSR
370	MMP14	RHOH	SORBS2
371	PAIP2B	MT-RNR2	IGFBP3
372	COL6A2	TFF1	ANG
373	COL6A3	PFDN2	COL5A2
374	DCDC2	KIAA1430	WAPAL
375	RAB3D	GS1-251I9.4	HTRA1
376	TMEM52	C10orf10	RAB25
377	TMEM214	SYTL3	FAM213A
378	CLPTM1L	FAM127B	ILF3-AS1
379	TNKS1BP1	S100P	NBPF10
380	CRIM1	MT-RNR1	NET1
381	PLPP5	RP11-425L10.1	FBLIM1
382	GRINA	FYN	NDNL2
383	PARVA	SLMO2	NOTCH3
384	ACTA2	ACAP1	PTPRF
385	EBPL	HIST1H2BK	EHD2
386	HNF1B	FAM49B	PAPD4
387	FSTL1	CD3G	TGFB1I1
388	CLCN3	PQLC3	AHSA2
389	BACE2	RNMT	WIBG
390	SLC38A5	GPBP1	FAM134A
391	BCL2L1	NAPRT1	MTERFD2
392	RNF11	ARL5A	ARHGAP29
393	HPN	C7orf55-LUC7L2	OAS1
394	AGAP9	PTRF	PKIG
395	DCTD	ZCCHC11	AL592183.1
396	ESRP1	C1orf123	ERBB2
397	LRIG1	C19orf33	CRYZ
398	ID1	HMHA1	BET1
399	BET1L	ARL4C	PROSC
400	HEBP1	ELF1	ERBB3
401	BSPRY	SS18L2	CFI
402	PPIC	CHORDC1	MESDC1
403	MBNL2	KIAA0907	TMEM54
404	AIDA	SSFA2	LPCAT4
405	DAG1	LCK	RP11-138A9.1
406	AEBP1	CELF2	TMEM60
407	INTS11	EVI2B	RP11-425L10.1
408	TJP1	UTP11L	COX7A1
409	HYOU1	TNFAIP3	SKIV2L2
410	MYO10	C9orf89	DDR1
411	ANKRD10	FAM129A	MANBAL
412	CHID1	HNRNPH2	TNFRSF21
413	ST14	CPSF3L	C4orf27
414	SLC25A39	C1orf56	PDGFRB
415	SLC39A8	PDAP1	RP11-742N3.1
416	ICA1	C14orf1	SPAG16
417	CCND1	SMEK1	BCAM
418	ATXN10	FBL	EIF5AL1
419	GANAB	HNRNPU-AS1	BRE
420	LAD1	KLF3	RP11-347P5.1
421	EPAS1	FAM63B	ADAM15
422	FN1	SSSCA1	SRCAP
423	WWTR1	DGUOK	COL15A1
424	SLC39A7	RP11-742N3.1	PTK2
425	ZNF664	STMN1	EGFL7
426	PTOV1	RAB6A	TJP2
427	ID4	CLNS1A	SDC2
428	PILRB	CASP1	PPP1R14A
429	RPH3AL	IRF1	ASS1
430	SPIN1	HSPA1A	MEIS2
431	HID1	EIF1	CSTF3
432	RAB25	GBAS	SPG20
433	RAB3IP	AC013394.2	FAM114A1
434	NOMO1	AAED1	C1orf54
435	CRAT	NDNL2	CLEC11A
436	POLDIP2	SOCS1	CDC42BPA
437	NCOR2	FAM134A	HIBCH
438	SEL1L3	RP11-347P5.1	TMEM55B
439	PAPSS1	ETS1	TMEM98
440	OXA1L	LHFP	PLAC9
441	MCCC1	SPOCK2	CTD-2336O2.1
442	STT3A	C15orf57	STARD10
443	BICDL2	TRAPPC2P1	EFEMP2
444	C12orf75	EMB	SRD5A3
445	CLDN10	SAMD9	AC013394.2
446	TAX1BP3	PMAIP1	FKBP9
447	CDC16	TNFAIP8	CHPF
448	BHLHA15	C21orf59	PBX1
449	PEA15	PDE4B	PPP1R16A
450	PLEC	PFDN4	CLDN10
451	KIAA1217	PIK3IP1	UBE2E2
452	NME4	HOPX	TCEAL1
453	DMKN	TMEM167A	NIPSNAP3A
454	ARHGEF10L	LGALS1	TMEM128
455	KHSRP	CD247	PSMD5-AS1
456	ASS1	CAMK2N1	MAGEF1
457	CLMN	C6orf1	MAGED1
458	HIST1H1E	PPAPDC1B	SLC2A1
459	AK1	POLR2E	TOPORS-AS1
460	PABPC1L	SKIV2L2	GPX3
461	CRELD2	CLIC3	TMEM204
462	SLC9A3R2	C10orf118	PTP4A3
463	LAMA5	SNW1	HSPD1
464	SELENON	MRPL47	HSPA1B
465	OAZ2	MUM1
466	RING1	CDK2AP2
467	CDK6	RPS4Y1
468	MAOA	APOBEC3G
469	COL4A1	POLR3GL
470	MMP2	TIMP1
471	COQ8A	STIP1
472	NIPSNAP2	ICAM3
473	ONECUT1	PPP2R4
474	TMEM259	KIAA0247
475	FGFRL1	TUBA4A
476	PTP4A3	NCBP2-AS2
477	HEYL	STK24
478	ACTR1B	GZMK
479	CRLS1	AHSA2
480	NISCH	RP11-220I1.1
481	NCSTN	C12orf44
482	RIN2	FAM46A
483	CYP4V2	C10orf32
484	GRB10	WAPAL
485	PAM	SNHG15
486	CYB561	FAM195A
487	LMO3	IGJ
488	LMF2	IL7R
489	RXRA	SMEK2
490	HTRA1	UBE2D1
491	TMEM125	KLRB1
492	C11orf54	PIP4K2A
493	TRIM2	SFN
494	DMD	PROSC
495	WLS	LYRM5
496	DUSP3	MESDC1
497	DDRGK1	UBALD2
498	FAM210B	NRBP1
499	LAMC1	PAPD4
500	PBLD	RPA3
501	NR2F2	PHF5A
502	IL22RA1	ARHGAP15
503	AP2A2	C21orf33
504	CDC42EP4	RP11-345J4.5
505	COBLL1	UCP2
506	CTTN	TSPAN1
507	TNPO1	TMEM55B
508	LAPTM4B	MAFF
509	PTPRN2	RUNX3
510	EPHX2	TAPSAR1
511	AFF1	NDUFA4L2
512	UBE2Q1	HLA-DQA1
513	ZMIZ2	C11orf83
514	PLS3	TFF3
515	LURAP1L	DUSP5
516	DNAJC10	PTPLAD1
517	PRSS23	LGALS3
518	LRP1	TIPARP
519	MACROD1	CD83
520	PPFIBP1	CEBPZ-AS1
521	PRXL2A	CLDND1
522	EIF4B	TNIP2
523	MFSD1	OCIAD2
524	PDHA1	RPL7L1
525	CRYZ	HAX1
526	GNG11	BRE
527	TUBGCP6	SLA
528	PGM3	CDC42EP3
529	GSTM3	ZBTB8OS
530	PODXL	CTSE
531	MYO5C	RAP2B
532	NFE2L1	PCNX
533	SPATA20	NQO1
534	CAVIN1	COQ10B
535	SCD5	NNMT
536	CLIC4	NT5C3A
537	IGF1R	TBC1D10C
538	ABCA5	NR4A2
539	HNMT	TAGAP
540	SH3BP4	DNAJB1
541	ANXA3	SPG20
542	MEIS2	SP110
543	FAIM	RHOF
544	FAM193B	WASH4P
545	NBL1	SLPI
546	SLC2A4RG	AGR2
547	ZNF444	CCDC104
548	TRIP6	HNRNPA1L2
549	KCTD3	ETF1
550	MAP7	EVI2A
551	USF2	S100A11
552	GJB1	AL592183.1
553	SORBS3	BATF
554	CA4	HNRNPL
555	MRFAP1L1	CDK11A
556	ACADM	CCDC23
557	P4HA2	PTPN7
558	TSPAN4	ZCCHC6
559	NDST1	LYAR
560	DCTN1	CTD-2336O2.1
561	PPP6R2	TNFRSF1B
562	HEG1	TOPORS-AS1
563	LIFR	COL4A3BP
564	MYO15B	PTPN2
565	HDHD3	RAC2
566	VWA1	ILF3-AS1
567	ZMIZ1	PKN1
568	NEDD4L	PRR24
569	DMPK	MRPL50
570	CHKB	LCN2
571	SLC35F5	TRBC2
572	CPSF1	TFF2
573	PHLDB2	SLBP
574	SLC33A1	MX1
575	AARS	PTPN22
576	THRA	MTERFD2
577	AMOTL2	SVIP
578	GPX3	ZNF331
579	KSR1	APMAP
580	PYCR2	TRAF3IP3
581	STAU2	SNHG12
582	RABL6	BASP1
583	ARHGDIG	DDA1
584	OCLN	FAM208A
585	TCF7L2	GNLY
586	HDAC2	PSMD5-AS1
587	NEURL1	SRPK2
588	ALDH1L2	RP11-108M9.4
589	ECPAS	FAM198B
590	ENAH	FAM45A
591	PPA2	HIST1H1C
592	SQOR	C4orf27
593	GNA11	FAM213A
594	IGHG2	NR3C1
595	SLC44A1	SLC6A6
596	ERBB2	LLPH
597	TBC1D9B	CCNH
598	FBLN5	TERF1
599	ITGB5	HTATIP2
600	AFMID	UBE2M
601	MOGS	ZFP36L2
602	HHEX	ACN9
603	BRSK2	RAB8B
604	VGLL4	MRPS12
605	PRRC1	FAM107B
606	POLD2	MDK
607	FBN1	PEF1
608	CGNL1	GPRC5A
609	VWF	RPA2
610	KDM5D	MLTK
611	UBP1	SNRPA1
612	D2HGDH	NXT1
613	NPNT	GNG2
614	NRCAM	S100A6
615	NTN4	GBP3
616	DTNA	CASP8
617	LTBP4	C16orf80
618	TIA1	MRPL9
619	IBTK	DOCK8
620	CYP3A5	BIN2
621	GDI1	NCF1
622	DLGAP4	HSPH1
623	MAN2B1	2025-09-10
624	KHDC4	ZC3HAV1
625	C16orf58	FMNL1
626	PKD2	ERAP2
627	WWC1	WAS
628	AOX1	CKS1B
629	DZIP1	SERPINB9
630	GPT2	WIBG
631	ENKD1	FERMT3
632	CENPT	APOL2
633	CREBL2	JOSD1
634	PRKACA	MTATP6P1
635	UROD	MRPL1
636	DAPK1	ABHD17A
637	VPS4A	FCER1G
638	ST6GALNAC6	ZBTB1
639	MTG1	CCL3
640	PPP1R14A	MLX
641	TPD52L1	CD96
642	CDC42BPB	CSTB
643	SGCE	SLC2A1
644	BTBD2	IER5
645	ERICH5	RPS6KA3
646	GCN1	DOK2
647	BCAT2	OAS1
648	ANXA9	MX2
649	GNMT	GGPS1
650	COL15A1	GPX2
651	COL27A1	CYR61
652	ANGEL1	TLE4
653	ARPIN	MRPS10
654	ANO6	SLC52A2
655	KCTD12	NUDT1
656	ILRUN	FKBP4
657	PPP1R12C	BRD7
658	KXD1	NIP7
659	COL4A2	HLA-DRB5
660	MCF2L	PRKCH
661	SERPINA4	C1GALT1
662	EGF	RASGEF1B
663	SDR39U1	B3GAT3
664	YY1AP1	NABP1
665	RAB17	DUSP4
666	CHKA	SYTL2
667	SPR	ABHD3
668	PBX3	YPEL5
669	ABCD3	RNF19A
670	SLC4A2	PRDM1
671	RNPEP	TP53TG1
672	CYFIP1	SLC39A4
673	MTFR1L	RNF125
674	INTS3	PHLDA1
675	CPSF6	MALL
676	FAM171A1	TMC5
677	FBXW4	ZNF791
678	PKP4	CNOT6L
679	PARP6	EIF5AL1
680	SYBU	CCZ1
681	DELE1	GTF2B
682	PDLIM3	RGS5
683	MYRF	SLC4A7
684	LMCD1	ADAM28
685	FAM174B	LYST
686	LUC7L2	MEF2D
687	ALAD	CHCHD3
688	NAB1	HCG18
689	INF2	TBCC
690	GPS1	MGP
691	PTPA	AKR1C3
692	CETN2	RCSD1
693	TOM1L1	COX11
694	CCDC88A	MRPS30
695	CERCAM	TNFSF13B
696	SH3BGRL2	DGKZ
697	PON2	HIST1H2AC
698	STXBP6	LYPLA2
699	MAN2C1	RFK
700	RGS3	HIBCH
701	PHYHD1	CMC1
702	SNX19	JMJD6
703	MRTFA	B3GNT2
704	ACYP2	IL32
705	ACLY	ARHGAP1
706	RUVBL2	RFTN1
707	SLC44A3	PIK3R1
708	GPRC5B	TBPL1
709	STARD13	GAR1
710	NPEPL1	CHPT1
711	RARS	TRAC
712	TMC4	HMGCS1
713	CDC42EP5	ORAI1
714	SORT1	HAUS1
715	RNPC3	DEDD2
716	EXT1	GMFB
717	CMBL	MRPL10
718	PCGF2	ARHGAP30
719	ENTPD6	LDLRAD4
720	CFB	H2AFX
721	ORMDL3	SF3A2
722	IGFBP5	ARAP2
723	FAM3A	IER5L
724	MBD6	GPR65
725	ITFG1	CASP3
726	GNG12	RAB11FIP1
727	BET1	SKAP1
728	IFI27	B2M
729	GLYR1	RBM38
730	SGSM3	ACTB
731	FASTK	MRPL44
732	HS6ST1	HSPA1B
733	SLC30A9	ZFAND2A
734	EPB41L1	ITGA4
735	TTYH1	WFDC2
736	COL5A1	LY86
737	MTA1	RPS6KB2
738	FAM174C	KIF2A
739	FBXO21	RORA
740	EPS8L2	TPPP3
741	P4HTM	SC5D
742	ZC3H14	SPP1
743	CTNNBIP1	ANKRD37
744	ITGB8	NOTCH3
745	SLC39A9	CTHRC1
746	B4GALT2	PTGER4
747	SELENBP1	IGFBP3
748	PDIA5	SMIM22
749	FGFR2	PDZK1IP1
750	PDE3A	MMP7
751	TM9SF1	SFRP2
752	LRMDA
753	DVL3
754	LUC7L
755	NMRAL1
756	DIDO1
757	ULK1
758	ZMPSTE24
759	MORN2
760	MTX2
761	MFN1
762	TSPAN6
763	TSHZ2
764	HOOK1
765	ZNF783
766	ZNF503
767	PDGFD
768	C19orf48
769	GET3
770	PAPSS2
771	PTGES2
772	CRISPLD2
773	CDK10
774	HMG20B
775	YIPF2
776	2025-03-02
777	NOSTRIN
778	ALG2
779	LETMD1
780	MAPK8IP3
781	ILVBL
782	LYPLAL1
783	PFN2
784	PKIG
785	ATPAF1
786	NFIX
787	HIST1H4D
788	NAA60
789	HBS1L
790	SH2B1
791	CLPSL1
792	CAV1
793	CSTF3
794	CLCC1
795	NSMF
796	ZNF33B
797	TCTN1
798	PM20D1
799	HIST1H4B
800	PITPNA
801	LARP1B
802	TNFRSF21
803	EPHB6
804	GOLGA3
805	MROH1
806	SH3GLB2
807	CIAO2A
808	DDAH1
809	TMEM14A
810	SMCO4
811	ATG2B
812	PLXND1
813	PALM3
814	TMX2
815	ARAP1
816	AMOTL1
817	TPCN1
818	TXNDC11
819	GOLPH3L
820	TRIM27
821	DOCK1
822	EHF
823	CREBZF
824	IFI30
825	RGL2
826	VPS26B
827	COPS7A
828	CLASRP
829	MACO1
830	ATP9A
831	HDHD2
832	SLCO2B1
833	CEP164
834	SMTN
835	TNFSF13
836	KDM1A
837	ARFIP2
838	ARSE
839	EFNA1
840	AMT
841	PPP1R9A
842	KMT2D
843	CXXC1
844	RNASE4
845	PTPRK
846	GRB14
847	MGAT4B
848	EGFL7
849	CUL4A
850	ADRA2A
851	SPRYD3
852	NT5C3B
853	TBC1D16
854	SLC66A3
855	FOXP4
856	KLC1
857	MED25
858	TEAD1
859	XPOT
860	ATP6V0A1
861	CNKSR3
862	ACVR1B
863	CD320
864	TNS2
865	SPAG16
866	ARHGAP12
867	COL16A1
868	SFRP2
869	SLC11A2
870	ABAT
871	PLEKHH3
872	TNXB
873	SLC16A12
874	PARM1
875	VAV2
876	EXOC4
877	KIF3B
878	ARFGEF2
879	SLC35A4
880	PDGFRB
881	TRPV6
882	ZCCHC24
883	MINK1
884	CERS4
885	ECSIT
886	CMTM4
887	KCNK3
888	TMEM30B
889	C4orf19
890	SFRP4
891	PLAAT3
892	PPP1R12B
893	HNRNPLL
894	CTDSPL
895	MAGEF1
896	EEF2
897	RBFOX2
898	RNF146
899	ST6GALNAC4
900	NXF1
901	NEK9
902	SCAMP5
903	VTN
904	GRK2
905	AKR7A3
906	LEFTY1
907	YAP1
908	LARP4
909	INO80E
910	RAPGEF5
911	TNKS
912	DLC1
913	PPP1R9B
914	PGPEP1
915	PCDH17
916	RAB26
917	STIMATE
918	TMEM263
919	CXADR
920	SHC1
921	CDC42BPA
922	SOX6
923	KLHL5
924	NRBP2
925	FOXA2
926	UQCC1
927	COLGALT1
928	FGL1
929	MAPK13
930	HIBADH
931	NET1
932	MAVS
933	SRC
934	FBLIM1
935	SLC41A1
936	UBE2E2
937	MYLK
938	SGPL1
939	SULT1A1
940	BCL2L13
941	PES1
942	FAAH
943	ADCY6
944	UBE4B
945	PROX1
946	INO80B
947	AGAP3
948	GBF1
949	XPNPEP1
950	PAWR
951	HDAC11
952	DMTN
953	FUBP3
954	TPRN
955	SLC39A13
956	ME3
957	SNX33
958	SCGN
959	SEPTIN8
960	ANKRD36C
961	CBR4
962	ARHGAP32
963	PXMP2
964	MTA3
965	EIF2AK3
966	PTPRG
967	VLDLR
968	PAN2
969	BIVM
970	FERMT2
971	RAMP3
972	WDR34
973	GMPPB
974	PLOD2
975	UBQLN4
976	ZBTB47
977	QRICH1
978	SEC24C
979	VASH1
980	RAB11FIP3
981	MTLN
982	AOPEP
983	PARD3
984	PTGFRN
985	USP40
986	FAM114A1
987	SH3D19
988	IKBKB
989	LRP5
990	BOC
991	IFT122
992	IDUA
993	MCM7
994	TEX2
995	HEXD
996	FPGS
997	EHD2
998	WDTC1
999	VPS54
1000	GSTA4
1001	TPST1
1002	BEX1
1003	PAK3
1004	ZNF704
1005	HAUS4
1006	PCED1A
1007	COA8
1008	NIT1
1009	HYAL2
1010	GPRC5C
1011	HADH
1012	HSD17B8
1013	SH3PXD2A
1014	CTSF
1015	ACSM3
1016	NXN
1017	ARFGAP1
1018	PAM16
1019	GUCY1A1
1020	CYREN
1021	CAVIN3
1022	OLFML3
1023	CFI
1024	PPP1R16A
1025	CADM1
1026	SEMA6A
1027	LDB1
1028	PRKAB1
1029	DNASE1
1030	KANK2
1031	HSPB6
1032	RELCH
1033	DMAP1
1034	ASAP2
1035	PDLIM7
1036	PPP1R13B
1037	ITGA3
1038	PCOLCE
1039	PCCA
1040	DYM
1041	TRAK2
1042	SEC24D
1043	CAPS
1044	ZNF189
1045	AAAS
1046	MMP19
1047	MED24
1048	ARL17A
1049	GGT7
1050	GRK3
1051	SELENOO
1052	DLG3
1053	GM2A
1054	ACACB
1055	FAM221A
1056	TRIQK
1057	ZC3H4
1058	ZNRD2
1059	AP1G2
1060	SH3RF1
1061	ADAM9
1062	CTNNAL1
1063	CCAR2
1064	LRP6
1065	RPSAP58
1066	PSKH1
1067	PLPBP
1068	TRAF7
1069	PCMTD2
1070	GOLGA5
1071	INPPL1
1072	ERLIN2
1073	SLC31A1
1074	SCNN1A
1075	HDAC5
1076	BTBD3
1077	DPT
1078	B3GALNT2
1079	PDGFRA
1080	UBR3
1081	C5orf15
1082	CTSK
1083	RHOD
1084	CIITA
1085	PIP4K2B
1086	BMI1
1087	PPP2R1B
1088	ATRN
1089	SEPTIN10
1090	IFRD2
1091	FXYD6
1092	PRPSAP1
1093	AGAP1
1094	AP1M2
1095	PODN
1096	MCEE
1097	ARRDC4
1098	EIF4EBP3
1099	NBEAL1
1100	SETBP1
1101	TGFBI
1102	SRF
1103	NEK6
1104	NGFRAP1
1105	NABP2
1106	SRGAP1
1107	TGM2
1108	AKT1S1
1109	TMEM51
1110	EIF2D
1111	MAGEH1
1112	FAM160B2
1113	KLHL42
1114	MFSD11
1115	GPHA2
1116	ALDH18A1
1117	CLCN7
1118	FBXO44
1119	CLASP1
1120	PLBD2
1121	CBY1
1122	MLLT1
1123	PIK3CB
1124	MICAL2
1125	GOT2
1126	NTPCR
1127	IMMP2L
1128	SLC27A1
1129	SLC35B2
1130	RNF40
1131	SNTB1
1132	PHC1
1133	ZSCAN18
1134	SEPP1
1135	ACO1
1136	DGCR2
1137	ST7
1138	PKD1
1139	POLL
1140	SLC12A7
1141	TRPT1
1142	WWOX
1143	PLXNA2
1144	SETD7
1145	AGPAT1
1146	CMC4
1147	AP3S2
1148	PI4KA
1149	THAP4
1150	SEMA4B
1151	EMILIN1
1152	GMPPA
1153	CD36
1154	ZFPL1
1155	SLC12A4
1156	ZCCHC14
1157	NLK
1158	LIMS2
1159	ICMT
1160	XPR1
1161	CSF1R
1162	SRCAP
1163	ERF
1164	MICA
1165	SYNJ2BP
1166	TMPRSS2
1167	LAMA2
1168	KAT2A
1169	ATP9B
1170	ISYNA1
1171	CD276
1172	DENND10
1173	CSE1L
1174	VPS45
1175	HTT
1176	SLC25A23
1177	TBC1D17
1178	PSMD10
1179	INAFM1
1180	FAM120B
1181	MRC2
1182	DGCR8
1183	DDX56
1184	PREB
1185	APBB2
1186	SYMPK
1187	ANG
1188	ZNF609
1189	TTLL3
1190	LRRC47
1191	ADAMTS9
1192	TBC1D9
1193	RXRB
1194	KANSL3
1195	ABCF3
1196	LAMA4
1197	SFXN4
1198	SCRN2
1199	ODF3B
1200	PRPF19
1201	G6PC3
1202	ANTKMT
1203	HDAC7
1204	CDK14
1205	EXT2
1206	CLN6
1207	FCHO2
1208	CRY2
1209	UGGT2
1210	GLIS3
1211	THY1
1212	SPPL2B
1213	TNFAIP1
1214	DVL1
1215	GBA
1216	STAB1
1217	FER
1218	RNF170
1219	SPECC1
1220	CYBRD1
1221	DDX41
1222	SLC25A28
1223	TM7SF2
1224	GGT5
1225	AGO1
1226	MOV10
1227	ZDHHC8
1228	FAM160A2
1229	ADAM15
1230	SNAPC3
1231	FAM104B
1232	ZNF598
1233	TRIP10
1234	IFT43
1235	ARHGAP17
1236	LONP1
1237	NR2F6
1238	TMEM129
1239	PARN
1240	SZT2
1241	METTL3
1242	STAM2
1243	GALT
1244	ACP2
1245	CLUH
1246	SUMF1
1247	KLHDC10
1248	CZIB
1249	TRAK1
1250	MFGE8
1251	BTAF1
1252	ARHGAP29
1253	TCEAL1
1254	TP53I11
1255	PER3
1256	DPH7
1257	VPS39
1258	SOCS6
1259	WBP1L
1260	TAOK2
1261	PELI2
1262	AVEN
1263	HIST1H4E
1264	FAM234A
1265	DHRSX
1266	EML3
1267	PITRM1
1268	RUFY2
1269	UBFD1
1270	CLASP2
1271	FAM174A
1272	POFUT2
1273	CRELD1
1274	RNF14
1275	CPSF4
1276	DPP9
1277	SMARCA1
1278	SHB
1279	ABR
1280	TMEM204
1281	RSAD1
1282	TRMU
1283	NAPRT
1284	EFEMP2
1285	PCK2
1286	FARSB
1287	PROS1
1288	PLSCR4
1289	STRN4
1290	EHBP1L1
1291	UBE3B
1292	ALDH6A1
1293	CC2D1A
1294	TYK2
1295	MAPKAPK5
1296	PEX26
1297	CTSO
1298	CSAD
1299	IFFO2
1300	HABP4
1301	ANAPC7
1302	PIGQ
1303	TMEM184B
1304	MCM3AP
1305	FBXL17
1306	KIF13A
1307	PRPF39
1308	MANBAL
1309	ARNT
1310	FAM20C
1311	IFT27
1312	GTF3C3
1313	DEDD
1314	ANAPC4
1315	VTI1A
1316	RBM14
1317	ADA2
1318	LEMD2
1319	OSBPL1A
1320	ATP13A2
1321	MLST8
1322	TRMT2A
1323	EHBP1
1324	RUFY3
1325	EPN2
1326	GPR107
1327	TTC9C
1328	ABL1
1329	WRNIP1
1330	SCRN1
1331	GTF3C5
1332	USP32
1333	AKAP1
1334	RHOU
1335	SLC1A4
1336	YIF1B
1337	TMEM159
1338	MYOF
1339	QSER1
1340	ATP13A1
1341	SPRED1
1342	DEAF1
1343	HMBOX1
1344	POLR3D
1345	CTGF
1346	RUNX1
1347	FABP5
1348	IGHG1
1349	WDR74
1350	REG3A
1351	PRSS2

## Sheet: down_DEGs
number	PRE/NOR	PDA/PRE	PDA/NOR
1	HLA-B	CLPS	ATP5F1E
2	JUND	PNLIP	RACK1
3	RPL41	CELA3A	ATP5MG
4	TPT1	CTRB1	SARAF
5	MALAT1	CEL	ATP5MC2
6	RPL28	CPA1	UQCR11
7	MT-ND3	CTRC	ATP5ME
8	MT-CO2	RACK1	ELOB
9	MT-ATP6	PLA2G1B	NOP53
10	RPL30	PRSS1	TRIR
11	FAU	CPB1	SELENOK
12	TMSB10	GP2	ATP5MD
13	RPLP1	CPA2	IGKC
14	MT-CYB	SYCN	ATP5IF1
15	RPS15A	NOP53	ATP5MPL
16	RPL37	PNLIPRP1	SNU13
17	RPL39	ATP5F1E	CLPS
18	RPS27	CTRB2	SNHG29
19	RPL11	ATP5ME	ATP5MF
20	RPS27A	ATP5MG	COPS9
21	RPS12	AMY2B	SEPTIN7
22	RPL19	ATP5F1B	ATP5PF
23	RPS14	ATP5MC2	SEM1
24	RPL10	GATM	ATP5MC3
25	RPS24	CTRL	NDUFB8
26	RPS23	PDIA2	RPS17
27	RPS9	ATP5IF1	SELENOW
28	RPL7A	KLK1	SELENOH
29	RPL13	REG1B	ATP5PO
30	RPL18	TLE5	TMBIM4
31	CD48	SEPTIN2	IGHA1
32	RPS2	CELA2B	RSRP1
33	RPS7	REG1A	PSMA2
34	RPS4X	TRIR	PRSS2
35	RPL32	ATP5F1D	PRSS1
36	RPS18	ATP5PD	ATP5F1B
37	NACA	SEM1	PNLIP
38	RPS3	SELENOH	IGLC2
39	RPL26	SELENOK	SMIM26
40	RPS29	ATP5PF	ATP5F1D
41	RPS28	CLU	SF3B6
42	RPS3A	ATP5MF	RNASEK
43	RPS19	MICOS10	ATP6V0C
44	RPL37A	NME2	NME2
45	RPL29	CUZD1	RTRAF
46	RPL35A	MT1G	AL627171.2
47	RPL9	ATP5F1A	LSM8
48	RPL24	PRSS3	CYTOR
49	RPL10A	BEX3	CELA3B
50	RPL23A	EEF1G	ATP5PD
51	RPS15	CFTR	RESF1
52	RPL18A	RTRAF	CELA3A
53	RPL22	SERPINA3	CEMIP2
54	RPL3	RBPJL	SELENOF
55	RPL36AL	SELENOP	SELENOS
56	RPL14	SRPRA	ADGRE5
57	RPS21	SELENOW	CXCL8
58	RPS25	CD24	ELOC
59	RPS16	ATP5MC3	CPB1
60	RPS11	UQCR11	CTRB1
61	RPL36	SLC4A4	TOMM6
62	RPL38	ALB	IGHG4
63	RPS8	SELENOM	CPA1
64	RPL35	HOMER2	ATP5F1C
65	RPSA	COPS9	MYDGF
66	RPL27	ERO1B	SNHG32
67	RPL5	INS	MRPL57
68	BTG1	SERPINI2	ATP5F1A
69	RPL6	REX1BD	NORAD
70	RPS10	IGKC	PLA2G1B
71	RPS5	ITPRID2	REX1BD
72	CXCR4	CCN1	SELENOT
73	SRGN	ERP27	FYB1
74	ACTG1	AQP1	TLE5
75	CFL1	RNASE1	JPT1
76	CALM1	FXYD2	CELA2A
77	PTPRC	ANPEP	CEL
78	HLA-A	CCN2	MICOS10
79	KLF2	PGGHG	LINC01578
80	YWHAZ	TCEA3	SELENOM
81	ZFAS1	BACE1	SNHG25
82	HCST	SPINK1	CTRC
83	CD52	NR5A2	RBIS
84	DUSP2	DEPP1	ATP5MC1
85	NPM1	CXCL12	HIST1H4C
86	ISG20	TRAPPC5	PLAAT4
87	CD69	DPEP1	MTRNR2L12
88	CD2	PBX1	INS
89	H3F3A	ATP5PB	NSD3
90	STK17B	FAM3B	IGLC3
91	S100A4	AQP8	MT-ATP8
92	HLA-C	RSRP1	CIAO2B
93	RPS17	ATP5MPL	PPP4R3A
94	NEAT1	RNASEK	SRPRA
95	STK4	MCRIP1	PSMA3-AS1
96	CYTIP	EGR1	UBE2V1
97	SARAF	DDX39B	EEF1G
98	LINC-PINT	CELA3B	SNRPN
99	TNFAIP3	PSMA2	IKZF3
100	CD37	TMEM97	CPA2
101	SYTL3	SMIM26	TRBC1
102	LCP1	RAB5IF	THUMPD3-AS1
103	CORO1A	MYDGF	LUC7L2
104	SUB1	RBP1	SMAP2
105	CELF2	SELENOS	SYCN
106	GMFG	SNHG32	AMY2A
107	TPM3	AMY2A	S100A9
108	CD3E	AFDN	GP2
109	CST7	SEL1L	WAPL
110	EMP3	UBE2V1	PPP4R3B
111	CD3D	DEFB1	BORCS7
112	MTRNR2L12	TOMM6	IER3IP1
113	UBE2S	OGA	CCDC186
114	CD3G	LUC7L2	AREG
115	ARL4C	NIBAN2	NRDC
116	RUNX3	RHOBTB3	NSMCE3
117	ATP1B3	GAMT	FAAP20
118	CCL4	HDLBP	BCL11B
119	CDC42	AZGP1	PNRC2
120	CD53	MUC6	HIST2H2AC
121	IL2RG	SNU13	CCL4L2
122	LDHA	MXRA7	AGO2
123	MZT2B	KIAA1324	CTRB2
124	H2AFZ	SORBS2	ANKHD1
125	FYN	MMP24OS	HIST1H1D
126	CD7	SELENOF	RPL17
127	PPP1R2	SCTR	FKBP5
128	ARHGDIB	IMPA2	MT1G
129	GPR183	SHTN1	EPB41
130	EMB	MT1F	S100A8
131	SAMSN1	GABARAP	TMEM238
132	RPL17	SF3B6	CTSW
133	ETS1	NIBAN1	KLRD1
134	PDE4B	CITED4	ARID1B
135	GPSM3	GMNN	PRF1
136	ARF6	NFIC	GZMH
137	IRF1	PLPP5	REG3A
138	TUBA1A	CELA2A	EHD1
139	RGS10	MESD	PLEK
140	STK17A	INTS11	FGL2
141	GZMM	PRSS2	NFIL3
142	ALOX5AP	ELOB	MIR22HG
143	ANXA1	PATJ	MT1E
144	SLA	NIPSNAP2	SOD2
145	CD247	NDUFAF8	ABHD5
146	NR4A2	LENG8	REG1A
147	TRBC2	SND1	OGFRL1
148	RAC2	NSD3	ACSL1
149	TNFAIP8	SH3YL1	IER3
150	EVI2B	SLC43A1	SORL1
151	LDHB	TENT5C	NCF1
152	SMAP2	C7	NAMPT
153	MAP1LC3B	TPST2	TAOK1
154	ACAP1	IGHA1	CFD
155	CYBA	CAVIN1	GNLY
156	GZMA	PRDX4
157	BCL11B	HIST1H1E
158	SPOCK2	CRACR2B
159	SH3BGRL3	FGFR1
160	NKG7	SERPINA5
161	LTB	PLTP
162	ICAM3	ATP5MD
163	CRIP1	ALDH1A1
164	IKZF1	EPHX1
165	ANKRD12	GALNT2
166	HLA-F	TMED6
167	LCK	EPB41L4B
168	CCL5	RTF2
169	IGLC2	ANKHD1
170	RHOH	BUD23
171	ACTR2	BSCL2
172	FYB	GCAT
173	AES	PABPC4
174	TUBB4B	MYC
175	TIPARP	SELENON
176	REL	PAIP2B
177	CREM	ALDH3A2
178	RAP1B	TXNDC5
179	MMP7	SQOR
180	CTSW	INSR
181	HLA-E	SFRP5
182	DNAJA1	GRK2
183	PIK3IP1	CIAO2B
184	RNF125	TCEAL9
185	FAM177A1	XBP1
186	CAPZA1	ERRFI1
187	MSN	TUT7
188	LEPROTL1	GCG
189	TSC22D3	ACADVL
190	TAGAP	SLC39A5
191	PIP4K2A	PLIN5
192	BIN2	SLC39A14
193	GZMH	SEPTIN7
194	ATP5E	OBSL1
195	GNB2L1	BCL2L2
196	TNFRSF1B	KIAA1522
197	TRAF3IP3	NFIB
198	FAM133B	TMEM52
199	STAT4	CDC42EP1
200	APOBEC3G	AMBP
201	RPL22L1	BCAT1
202	SNRPB	KCNJ16
203	WTAP	LGR4
204	MYL12A	PNRC2
205	BCAS2	ECPAS
206	EIF3F	PRXL2A
207	IL7R	TRIM8
208	TGFB1	PRRC2B
209	PTP4A2	ATP1B1
210	PLAC8	COQ8A
211	TRAC	MICOS13
212	ABHD17A	FARP1
213	ZNF331	FAM174C
214	CD55	CYB5A
215	GLIPR1	PHGDH
216	PTPN22	MACO1
217	LIMD2	WASHC4
218	PAK2	LSM8
219	EZR	MKNK1
220	PTPN7	CTDSP2
221	DNAJB6	TMBIM4
222	RPS4Y1	ELL2
223	C9orf16	PPP4R3A
224	NASP	C6
225	RARRES3	SNHG29
226	TBC1D10C	CCNL2
227	GIMAP7	PPP2CB
228	PRF1	UFD1
229	IKZF3	ATP5PO
230	HCLS1	PLXNB2
231	DOCK8	NRDC
232	TUBA4A	NDUFA7
233	KLRD1	PAXX
234	DUSP5	SHC2
235	NDUFB8	SYVN1
236	AREG	DSP
237	LRRFIP1	GNMT
238	CEBPB	ATP5F1C
239	PRKCB	BICDL2
240	KLRB1	FGFR3
241	SELL	LGALS2
242	CSNK1A1	TTR
243	BAZ1A	GET3
244	FMNL1	KHDC4
245	APBB1IP	SNHG25
246	SLC2A3	UBXN6
247	CNOT6L	CFAP97
248	AKNA	AGAP9
249	CD8A	PRELID3B
250	S1PR4	ILRUN
251	ELF1	MEIS1
252	WAS	OAF
253	CLDN4	PLAAT3
254	AKAP13	TMEM263
255	SLC7A5	ATN1
256	GNG2	NBDY
257	ZC3HAV1	KIF1C
258	CLEC2B	FLRT2
259	SNHG15	DELE1
260	PMAIP1	CCDC186
261	FAM107B	SLC38A10
262	SRSF7	SNRNP70
263	MZT2A	SLC39A8
264	TLE4	METTL26
265	ARID4B	WNK2
266	SERPINB9	HPN
267	EIF1	MIA2
268	CD96	ACAT1
269	ITGA4	FLII
270	SPN	RAB3D
271	HMGB2	ERO1A
272	RAB8B	JPT1
273	ARHGAP30	C3
274	CLEC2D	CLDN3
275	CCR7	SLC38A5
276	CD83	MAN2B1
277	PTGER4	PTPA
278	CCND3	RAMP1
279	ADRBK1	RAP1GAP
280	PCED1B-AS1	SLC37A4
281	GZMB	PKHD1
282	CHD1	ACSS1
283	PSMB9	BHLHA15
284	FAM49B	SLC66A3
285	AAK1	CIAO2A
286	RCSD1	FMC1
287	ITK	SLC3A1
288	CXCL8	PTK2
289	SNHG6	LRIG1
290	CREBRF	NAA60
291	EEF1D	ARHGDIG
292	KLF13	JCHAIN
293	RESF1	TCIM
294	FOSL2	MRTFA
295	ARHGAP15	NUCB2
296	HIST1H1D	TLE2
297	MBP	MTLN
298	MAFF	LMO3
299	EVI2A	PDGFA
300	SELK	COA8
301	TMEM2	SEPTIN9
302	PPP1R15A	USP22
303	IER5	WDR6
304	HIST2H2AC	GCN1
305	PIK3R1	TNS3
306	LYAR	ZNF358
307	TUBA1C	NTRK2
308	RBM8A	KIF12
309	SOCS1	CTNND1
310	CYTOR	KMT5B
311	ALDOA	EIF4G1
312	ETF1	IL22RA1
313	UBE2M	BSPRY
314	NCF1	CRAT
315	BUD31	CENPX
316	ANKRD44	LTBP3
317	RAP2B	PLA2G12A
318	PRKCH	AOX1
319	JOSD1	RPH3AL
320	SNHG12	PACS2
321	MAGOH	AKAP7
322	ITGAL	BRSK2
323	NR3C1	CLPSL1
324	RPS6KA3	PILRB
325	CASP8	IGHG2
326	KIAA1551	HNRNPUL1
327	PRDM1	FGFRL1
328	ARID5B	SEC22B
329	KIF2A	MCFD2
330	MRPS6	LRMDA
331	2025-09-06	ARPIN
332	CKS2	ALDH1L2
333	RBM38	ANXA4
334	FERMT3	ONECUT1
335	C1orf56	TM9SF1
336	HLA-DQB1	ETFRF1
337	EHD1	PACSIN2
338	BASP1	PLPP3
339	HCG18	DCDC2
340	GPR65	ECHDC2
341	ABRACL	MCCC1
342	JAK1	DMD
343	CCNH	PPP1R1B
344	IDI1	PABPC1L
345	ZBTB1	COPG1
346	SKAP1	ID4
347	ARAP2	UGT2A3
348	GAS5	NRCAM
349	OSBPL8	GPT2
350	AL627171.2	IGHG1
351	GTF2B	EGF
352	BOD1L1	PLPBP
353	UCP2	MARF1
354	RBMS1	RETREG3
355	ARID5A	ZNRD2
356	PKN1	GATA6
357	HOPX	HNRNPUL2
358	THUMPD3-AS1	TNS1
359	CYLD	TNS2
360	RHOF	ATP5MC1
361	GCC2	TMEM238
362	FAM96B	SEC61A1
363	RNF19A	AP3D1
364	BCL2A1	MT1H
365	SERTAD1	TMEM35B
366	MYCBP2	CAVIN3
367	CDK11A	SLC2A4RG
368	COQ10B	TUBGCP6
369	SELPLG	FNDC3B
370	CDC42EP3	NEDD4L
371	SNRPN	NAXE
372	MYO1F	SEPTIN11
373	BZW1	RBIS
374	KLF3	FOXO3
375	MYO1G	DTNA
376	SAMD9	OS9
377	IL10RA	CLPTM1L
378	STK10	DCAF8
379	PLEK	BET1L
380	DOK2	CYBC1
381	2025-09-09	PECAM1
382	UBALD2	ABHD12
383	SS18L2	HYOU1
384	RASGEF1B	IL1R1
385	PSMA3-AS1	RASSF4
386	PPP1R14B	NDRG2
387	CCL3	UQCC3
388	RNMT	RO60
389	PTBP1	COBLL1
390	PPP1R12A	BICC1
391	ZNF430	NDUFV1
392	LCP2	NOMO1
393	TRBC1	MTG1
394	PDE4D	CFAP298
395	TCF7	HEXD
396	WHSC1L1	ERGIC1
397	PNPLA8	PTGDS
398	HNRNPL	PHLDB1
399	DNTTIP2	ELOC
400	CDKN2D	ENC1
401	MAP3K8	LMF2
402	H2AFX	IFNAR1
403	DOCK2	LIFR
404	CASP1	HID1
405	MIR22HG	SMIM4
406	RILPL2	SLC16A10
407	RORA	IPO5
408	ORAI1	TNFSF13
409	JMJD6	MTREX
410	VIM	VSIR
411	DOCK10	AOPEP
412	MX2	FURIN
413	TBCC	KSR1
414	ARHGAP9	ATP6V0C
415	SLFN5	ERICH5
416	RASGRP2	EIF4B
417	IQGAP2	PGM3
418	MEF2D	NEURL1
419	SLC38A1	IGF1R
420	PHLDA2	PAM16
421	CEMIP2	CTBP1
422	EPB41	MBNL2
423	C9orf142	KCNJ15
424	CYFIP2	MAT2A
425	TNIP2	EPHX2
426	CCDC88C	CGNL1
427	FKBP5	STMP1
428	B2M	CZIB
429	DDX3X	ANTKMT
430	S100A6	ARHGEF10L
431	ZFP36L2	KIFC3
432	JUNB	NORAD
433	INPP5D	TCIRG1
434	RBM4	TMEM214
435	DGKZ	PPP6R2
436	CARD16	PLXNB1
437	PTPN2	NISCH
438	CDC42SE2	PLPP1
439	RASSF5	FNDC3A
440	SEMA4D	DMPK
441	C9orf78	MTERF4
442	SRPK2	KHSRP
443	SNW1	AFF1
444	C19orf24	PBLD
445	CKLF	CYP4V2
446	SYNRG	GRK3
447	YPEL5	TMEM8A
448	CSRNP1	STIMATE
449	RSBN1	SELENOT
450	BRD7	CYREN
451	GBP2	SEPTIN10
452	IRS2	RELCH
453	CCL4L2	ARHGEF40
454	STK24	RABL6
455	NABP1	REG3G
456	NRBP1	FYB1
457	BTN3A2	LINC01578
458	IL16	FAM13A
459	ZFX	NRP1
460	PLEKHA3	NUMA1
461	SYAP1	SH3BP4
462	METRNL	PHLDB2
463	TRMT10C	ANGEL1
464	BAX	KDM5D
465	ZNF394	CA4
466	GLIPR2	TUT4
467	MXD1	DENND10
468	USP15	NCOR2
469	POLR3GL	P4HB
470	C11orf96	PTPRF
471	ADGRE5	PM20D1
472	NXT1	HIST1H4D
473	PNP	ELOA
474	LBR	PTPRN2
475	LLPH	PRKACA
476	NOLC1	PPP1R12C
477	PLEKHA2	DDR1
478	NSMCE3	ARID1B
479	SEPTIN7	SOX9
480	RPA2	FBXW4
481	C1orf63	ZDHHC20
482	MSL3	HEYL
483	JCHAIN	ADA2
484	PPP2R5C	QTRT1
485	ATP2B1	HYI
486	SLC16A3	TRAP1
487	SNRPA1	HNF1B
488	ZNF267	GMPPB
489	TERF1	EIF4EBP3
490	APOL6	FGL1
491	ZNF791	UTP11
492	PREX1	SELENOO
493	TMC6	ESRP1
494	ARL8B	FAM193B
495	MAPRE2	MAP7
496	SC5D	PAGR1
497	BID	MLLT1
498	RGS2	INAFM1
499	PARP8	RXRA
500	NRBF2	SLC29A1
501	LYST	MAVS
502	APMAP	EPN1
503	DCP2	PGRMC2
504	UBE2D1	EIF2AK3
505	TFPI2	GRB10
506	TAOK1	AP2A2
507	GPS2	ADGRG1
508	BACH1	NECTIN2
509	PTK2B	SEPTIN8
510	IER5L	GNPTG
511	JARID2	TMEM63A
512	SST	COMTD1
513	GCA	ENKD1
514	PELI1	GPHA2
515	PAG1	GUCY1A1
516	PTPN4	MINDY2
517	ABHD5	SHFL
518	IFITM2	MED13L
519	CHST12	METRN
520	GNPTAB	MYO10
521	RBM27	MACROD1
522	HMGA1	MRPS24
523	KRT19	ERBIN
524	DUSP4	ZDHHC2
525	IL32	ULK1
526	TLE3	UBE2Q1
527	RPS6KB2	TRIOBP
528	TMEM66	CHKB
529	LYN	SLC16A12
530	NAMPT	SUSD6
531	PRKDC	CHKA
532	N4BP1	STT3A
533	LINC01578	MAGED1
534	G0S2	ATP8B1
535	RASSF3	ABCA5
536	SORL1	CMC4
537	IER3	ABAT
538	TUBB2A	CERS4
539	TXNIP	KCNK3
540	S100A9	STK40
541		EIF4H
542		TMEM259
543		SCGN
544		MFN1
545		SLC41A1
546		TPRN
547		NCKAP1
548		BTBD2
549		TMEM125
550		FBLN5
551		GPAT4
552		NFIA
553		AIDA
554		RCAN1
555		PNPLA2
556		TMEM9
557		ZMIZ2
558		CPSF1
559		RAB3IP
560		SRSF8
561		YIPF2
562		MOGS
563		STAU2
564		IFI30
565		AMOTL2
566		HIST1H4B
567		GOLPH3
568		SLC33A1
569		SCD5
570		KMT2D
571		CEBPZOS
572		ATG2B
573		DZIP1
574		HMGN4
575		THRA
576		PITPNA
577		SPPL2B
578		MYO5C
579		TUSC3
580		MROH1
581		SNX19
582		ZFP91
583		FAM234A
584		ATF6
585		UBP1
586		C16orf58
587		HBS1L
588		SH3GLB2
589		ZNF33B
590		ZC3H14
591		ADGRE5
592		RING1
593		CDC16
594		NSMF
595		RAB11FIP3
596		VAT1
597		DCTN1
598		SYBU
599		LARP1B
600		C11orf54
601		ZNF664
602		GTF3C1
603		SERPINA4
604		CYB561
605		DYM
606		RAB26
607		HACD3
608		IBTK
609		YY1AP1
610		NR4A1
611		AFMID
612		GJB1
613		SPTLC1
614		FAM174B
615		PPP2R2D
616		ZNF783
617		HOOK1
618		NDST1
619		PBX3
620		ZNF503
621		STARD13
622		ZZEF1
623		ORMDL3
624		SMARCD2
625		CDC42EP4
626		SPIN1
627		PDE3A
628		ATP1A1
629		PAPSS2
630		KIF1B
631		STXBP5
632		MAOA
633		PAK3
634		TMEM120A
635		CDK6
636		MAGI1
637		STXBP6
638		ANXA9
639		PHYHD1
640		LDB1
641		AMOTL1
642		ITPR2
643		DNASE1
644		ATP2A3
645		PALM3
646		WAPL
647		QKI
648		LAMB2
649		DCTN4
650		RAB5B
651		WDFY2
652		HIST1H4E
653		SCAMP5
654		PUM3
655		LAMB1
656		LZIC
657		C1orf198
658		HS6ST1
659		TTYH1
660		CCDC88A
661		AMT
662		BORCS7
663		MRPL57
664		WLS
665		RNPC3
666		TNPO1
667		VPS4A
668		GRB14
669		MAN1A1
670		ST6GALNAC4
671		PPP4R3B
672		SERPINE1
673		NAPRT
674		CRELD2
675		TBC1D9B
676		TPD52L1
677		LUC7L
678		SLC25A28
679		CEP164
680		MON2
681		DAG1
682		ST5
683		KDM1A
684		LARP4
685		CLCC1
686		PLEKHH3
687		ZMIZ1
688		JDP2
689		ARFGEF2
690		NBEAL2
691		FAM171A1
692		SPRYD3
693		TPCN1
694		MSRB1
695		ATG101
696		MAPK8IP3
697		CREB3L1
698		WWC1
699		TNKS
700		VLDLR
701		FKBP9
702		ANO6
703		LCOR
704		GBF1
705		COL27A1
706		ST6GALNAC6
707		SUPT6H
708		DAPK1
709		GNA11
710		TEX2
711		UBE4B
712		EXOC3
713		BCAT2
714		BEX1
715		GNG10
716		BNIP3
717		PLBD2
718		NPEPL1
719		PSKH1
720		KMT2B
721		GOLGA3
722		TNKS1BP1
723		EPHB6
724		B4GALT2
725		FAIM
726		NCBP3
727		ACTR1B
728		SLC35F5
729		PKD2
730		SLCO2B1
731		ARSE
732		MPP1
733		VTN
734		MBD6
735		FAAP20
736		CREBZF
737		PARP6
738		CDC34
739		B3GALNT2
740		RELL1
741		FGFR2
742		PDGFD
743		GATC
744		ACSM3
745		AKT2
746		NAGLU
747		BOC
748		NDUFB8
749		CRIM1
750		ALAD
751		ZBTB47
752		CENPT
753		MINK1
754		D2HGDH
755		PPP2R1B
756		ABCD3
757		AARS
758		LAMA2
759		GTPBP6
760		DIDO1
761		MTMR12
762		SST
763		TBC1D16
764		ARAP1
765		SLC4A2
766		NXN
767		VAV2
768		CREBL2
769		DHRS12
770		ATP9B
771		CIITA
772		CNNM3
773		PGPEP1
774		CA2
775		ACACB
776		SETBP1
777		INTS3
778		TRAK2
779		DPT
780		HDAC11
781		TRIM2
782		AVEN
783		SLC30A9
784		LARP4B
785		POM121
786		FLOT2
787		UPF1
788		PCCA
789		AP3S2
790		MYO15B
791		FOXP4
792		2025-03-02
793		EXOC4
794		GOLM1
795		MTFR1L
796		NXF1
797		PAN2
798		TNXB
799		KCTD3
800		CNKSR3
801		TRPV6
802		HAUS4
803		MAPK13
804		PARD3
805		ZCCHC24
806		WSB2
807		DLGAP4
808		ZNF444
809		PPP1R9A
810		INO80B
811		ZNF704
812		MTSS1
813		NTN4
814		NFIX
815		PI4KA
816		CDC42BPB
817		ME3
818		KIAA1217
819		VPS26B
820		SH2B1
821		ST7
822		PROX1
823		EXT1
824		TNKS2
825		ZC3H4
826		HDHD2
827		PGD
828		USP40
829		DMTN
830		SNX33
831		AGAP3
832		KLC1
833		MED25
834		ALCAM
835		ACSL1
836		IDUA
837		CXXC1
838		DOCK1
839		PXMP2
840		HSD17B8
841		TADA2B
842		SRF
843		MAN2C1
844		WWOX
845		SORT1
846		MYRF
847		IFT122
848		MCF2L
849		ENTPD6
850		MAST3
851		DDX23
852		VASH1
853		ZNF598
854		NOTCH2
855		DVL3
856		TFPI2
857		WDTC1
858		NPNT
859		CERCAM
860		THBS1
861		BCL2L13
862		RAB17
863		C4orf19
864		DMXL1
865		FAAH
866		PPP1R13B
867		TTLL3
868		SLC7A2
869		HHEX
870		ACVR1B
871		POLDIP3
872		VPS54
873		PPP1R12B
874		UBQLN4
875		NRBP2
876		PHC1
877		PELI2
878		FOXA2
879		ADCY6
880		AGAP1
881		IFFO2
882		EIF2D
883		BTAF1
884		CD302
885		FAM3A
886		MAPKAPK2
887		LRP1
888		PER3
889		INPPL1
890		ARL17A
891		DGCR8
892		SLC39A9
893		REG3A
894		SEC24C
895		NEK9
896		ATRN
897		TOM1L1
898		HTT
899		PKD1
900		FAM102A
901		SNX13
902		SRRT
903		KCNQ1
904		CLASP1
905		SORBS3
906		SLC44A3
907		PARM1
908		BMI1
909		STK11
910		SPATA20
911		MAN2A2
912		CLASRP
913		CMTM4
914		DLG3
915		PDIA5
916		PPP1R9B
917		HSPB6
918		CLDN10
919		NAB1
920		SOX6
921		PODN
922		FUBP3
923		PLEKHG3
924		NLK
925		ILVBL
926		ZDHHC8
927		UBR3
928		MMP19
929		QRICH1
930		SNTB1
931		POLL
932		TM7SF2
933		TCTN1
934		UQCC1
935		PIP4K2B
936		OSBPL2
937		SGK3
938		SFXN4
939		CRY2
940		ACO1
941		SLC1A4
942		FER
943		RAPGEF5
944		SULT1A1
945		ZNF189
946		GPRC5B
947		SZT2
948		TBC1D9
949		SLC35A4
950		SGCE
951		VTI1A
952		BIVM
953		FERMT2
954		COG3
955		XPR1
956		CLCN7
957		FAM120B
958		HABP4
959		SLC12A4
960		GGT7
961		AGO1
962		ZCCHC14
963		ARFGAP1
964		HEATR5B
965		CLUH
966		CCAR2
967		RGS3
968		2025-03-08
969		PHRF1
970		EIF4E3
971		KANSL3
972		ZNF609
973		SLC25A25
974		ARRDC4
975		PCED1A
976		MGAT4B
977		SLC31A1
978		MICAL2
979		ATP9A
980		FAM160B2
981		LAMA5
982		GSTA4
983		LEFTY1
984		SRGAP1
985		TRRAP
986		FBN1
987		LTBP4
988		CSF1R
989		DPH7
990		RUFY2
991		ITGB8
992		PLXND1
993		PDGFRA
994		PCK2
995		SH3BGRL2
996		RBM15B
997		TPST1
998		LURAP1L
999		UGGT2
1000		PRKAB1
1001		EPB41L1
1002		ABL1
1003		KCTD12
1004		RGL2
1005		BTBD3
1006		LRP6
1007		VPS39
1008		TXLNA
1009		CFD
1010		SEMA6A
1011		CPSF4
1012		VPS13B
1013		FBXO44
1014		PITRM1
1015		SLC39A13
1016		SMTN
1017		SLC27A1
1018		FPGS
1019		SPECC1
1020		DVL1
1021		AAAS
1022		DPP9
1023		MTA3
1024		PEA15
1025		DENND5A
1026		PLXNA2
1027		PWWP2B
1028		ARHGAP17
1029		STAM2
1030		SHB
1031		MED24
1032		MAU2
1033		PLEKHM2
1034		SH3D19
1035		PES1
1036		USP25
1037		KLHL5
1038		RNF40
1039		HCFC1
1040		EGR3
1041		POFUT2
1042		MFSD11
1043		LRP5
1044		CTDSPL
1045		ANAPC4
1046		CDK14
1047		MCM3AP
1048		FGGY
1049		FAM221A
1050		PRPF39
1051		MRC2
1052		TRMU
1053		PKP4
1054		SRC
1055		NOL10
1056		PIGQ
1057		FCHO2
1058		TEAD1
1059		ADRA2A
1060		SLC25A23
1061		TYK2
1062		COL16A1
1063		FSTL3
1064		STAB1
1065		USP32
1066		LIMS2
1067		LEMD2
1068		AKT3
1069		DENND6A
1070		POLR3D
1071		TBC1D14
1072		VPS45
1073		METTL3
1074		APBB2
1075		KAT2A
1076		WDFY3
1077		UBFD1
1078		EEF2
1079		WARS
1080		COL3A1
1081		NOSTRIN
1082		PTGFRN
1083		STX2
1084		ERF
1085		CD163
1086		PLEC
1087		INF2
1088		RUFY3
1089		CRISPLD2
1090		UBE3B
1091		MOV10
1092		PLAGL1
1093		SOCS6
1094		PTPRG
1095		MT-ATP8
1096		SMARCA1
1097		CD36
1098		COLGALT1
1099		CFB
1100		KIF13A
1101		GLIS3
1102		CD320
1103		ASAP2
1104		SBNO2
1105		EHBP1L1
1106		CCND1
1107		GOLGA8B
1108		TAOK1
1109		FABP5
1110		ISYNA1
