# Supplementary material for: Elucidating Pancreatic Ductal Adenocarcinoma Carcinogenesis at Single-Cell Resolution and Identifying Subtype Specific Drug Candidates
Source: Int J Mol Sci. 2025 Dec 14;26(24):12031. doi: 10.3390/ijms262412031 (PMC12732769; doi:10.3390/ijms262412031)
Supplement: Supplementary file 1 [file ijms-26-12031-s001.zip › Supplementary Table S4.xlsx]

## Sheet: Acinar
PRE_Cluster	Pearson_Value	Malignant/Normal
Cluster_0	0.392996	Normal
Cluster_1	0.387583	Normal
Cluster_2	0.422195	Normal
Cluster_3	0.460924	Normal
Cluster_4	0.383361	Normal
Cluster_5	0.791152	Malignant
Cluster_6	0.480359	Normal
Cluster_8	0.538035	Normal
Cluster_9	0.394809	Normal
Cluster_10	0.390336	Normal
Cluster_11	0.403899	Normal
Cluster_12	0.5472	Normal
Cluster_13	0.554765	Normal
Cluster_14	0.182148	Normal
Cluster_16	0.164299	Normal
Cluster_18	0.834439	Malignant
Cluster_19	0.452451	Normal
Cluster_21	0.784898	Malignant
Cluster_22	0.51283	Normal
Cluster_24	0.450982	Normal
Cluster_26	0.121456	Normal
Cluster_28	0.0288416	Normal
Cluster_30	0.0346721	Normal
Cluster_34	0.122031	Normal

## Sheet: Ductal
PRE_Cluster	Pearson_Value	Malignant/Normal
Cluster_1	0.909767	Malignant
Cluster_2	0.908236	Malignant
Cluster_3	0.239441	Normal
Cluster_5	0.0415438	Normal
Cluster_6	0.908259	Malignant
Cluster_11	0.0677083	Normal
Cluster_13	0.138761	Normal
Cluster_14	0.741222	Normal
Cluster_15	0.211376	Normal
Cluster_17	0.086394	Normal
Cluster_20	0.941459	Malignant
Cluster_21	0.795558	Malignant
Cluster_23	0.874967	Malignant
Cluster_27	0.190929	Normal
Cluster_31	0.105283	Normal
Cluster_33	0.362459	Normal
Cluster_34	0.680277	Normal
