# Supplementary material for: Elucidating Pancreatic Ductal Adenocarcinoma Carcinogenesis at Single-Cell Resolution and Identifying Subtype Specific Drug Candidates
Source: Int J Mol Sci. 2025 Dec 14;26(24):12031. doi: 10.3390/ijms262412031 (PMC12732769; doi:10.3390/ijms262412031)
Supplement: Supplementary file 1 [file ijms-26-12031-s001.zip › Supplementary Table S5.xlsx]

## Sheet: pre_nor_sankey
pre_nor_CellType	pre_nor_Hallmark	pre_nor_padjust
CD8 T	HALLMARK_MYC_TARGETS_V1	0.000630209
Macrophage	HALLMARK_OXIDATIVE_PHOSPHORYLATION	8.51581e-10
Memory B	HALLMARK_TNFA_SIGNALING_VIA_NFKB	0.00484576
Memory B	HALLMARK_INTERFERON_GAMMA_RESPONSE	0.00872803
Memory B	HALLMARK_MYC_TARGETS_V1	0.00872803
Memory B	HALLMARK_ALLOGRAFT_REJECTION	0.0306775
Neutrophil	HALLMARK_MYC_TARGETS_V1	2.34307e-34
Neutrophil	HALLMARK_OXIDATIVE_PHOSPHORYLATION	5.62142e-19
Plasma	HALLMARK_MYC_TARGETS_V1	8.46274e-05
Plasma	HALLMARK_TNFA_SIGNALING_VIA_NFKB	8.46274e-05
Plasma	HALLMARK_HYPOXIA	0.0169428
Plasma	HALLMARK_MTORC1_SIGNALING	0.0169428
Plasma	HALLMARK_APOPTOSIS	0.0415479

## Sheet: pre_nor_gene
pre_nor_CellType	pre_nor_Gene	pre_nor_Hallmark
CD8 T	PABPC1	HALLMARK_MYC_TARGETS_V1
CD8 T	HSP90AB1	HALLMARK_MYC_TARGETS_V1
CD8 T	HSPD1	HALLMARK_MYC_TARGETS_V1
CD8 T	HSPE1	HALLMARK_MYC_TARGETS_V1
CD8 T	CBX3	HALLMARK_MYC_TARGETS_V1
CD8 T	PSMA7	HALLMARK_MYC_TARGETS_V1
CD8 T	RPLP0	HALLMARK_MYC_TARGETS_V1
CD8 T	NPM1	HALLMARK_MYC_TARGETS_V1
CD8 T	HNRNPU	HALLMARK_MYC_TARGETS_V1
CD8 T	HNRNPC	HALLMARK_MYC_TARGETS_V1
CD8 T	NAP1L1	HALLMARK_MYC_TARGETS_V1
Macrophage	ATP5PD	HALLMARK_OXIDATIVE_PHOSPHORYLATION
Macrophage	ATP5MF	HALLMARK_OXIDATIVE_PHOSPHORYLATION
Macrophage	ATP5MC3	HALLMARK_OXIDATIVE_PHOSPHORYLATION
Macrophage	ATP5F1D	HALLMARK_OXIDATIVE_PHOSPHORYLATION
Macrophage	UQCR11	HALLMARK_OXIDATIVE_PHOSPHORYLATION
Macrophage	ATP5F1E	HALLMARK_OXIDATIVE_PHOSPHORYLATION
Macrophage	ATP5MC2	HALLMARK_OXIDATIVE_PHOSPHORYLATION
Macrophage	ATP5F1A	HALLMARK_OXIDATIVE_PHOSPHORYLATION
Macrophage	ATP5MG	HALLMARK_OXIDATIVE_PHOSPHORYLATION
Macrophage	ATP5PF	HALLMARK_OXIDATIVE_PHOSPHORYLATION
Macrophage	ATP5PB	HALLMARK_OXIDATIVE_PHOSPHORYLATION
Macrophage	ATP5PO	HALLMARK_OXIDATIVE_PHOSPHORYLATION
Macrophage	UQCRQ	HALLMARK_OXIDATIVE_PHOSPHORYLATION
Macrophage	ATP5F1B	HALLMARK_OXIDATIVE_PHOSPHORYLATION
Macrophage	ATP5ME	HALLMARK_OXIDATIVE_PHOSPHORYLATION
Macrophage	ATP5F1C	HALLMARK_OXIDATIVE_PHOSPHORYLATION
Macrophage	ATP6V0C	HALLMARK_OXIDATIVE_PHOSPHORYLATION
Macrophage	NDUFA3	HALLMARK_OXIDATIVE_PHOSPHORYLATION
Macrophage	COX6B1	HALLMARK_OXIDATIVE_PHOSPHORYLATION
Macrophage	NDUFA1	HALLMARK_OXIDATIVE_PHOSPHORYLATION
Macrophage	COX5B	HALLMARK_OXIDATIVE_PHOSPHORYLATION
Macrophage	ATP6AP1	HALLMARK_OXIDATIVE_PHOSPHORYLATION
Macrophage	NDUFB8	HALLMARK_OXIDATIVE_PHOSPHORYLATION
Macrophage	ATP6V1F	HALLMARK_OXIDATIVE_PHOSPHORYLATION
Macrophage	TIMM8B	HALLMARK_OXIDATIVE_PHOSPHORYLATION
Macrophage	ISCU	HALLMARK_OXIDATIVE_PHOSPHORYLATION
Macrophage	NDUFS8	HALLMARK_OXIDATIVE_PHOSPHORYLATION
Memory B	PNRC1	HALLMARK_TNFA_SIGNALING_VIA_NFKB
Memory B	NFKBIA	HALLMARK_TNFA_SIGNALING_VIA_NFKB
Memory B	KLF6	HALLMARK_TNFA_SIGNALING_VIA_NFKB
Memory B	BTG1	HALLMARK_TNFA_SIGNALING_VIA_NFKB
Memory B	CCNL1	HALLMARK_TNFA_SIGNALING_VIA_NFKB
Memory B	FOS	HALLMARK_TNFA_SIGNALING_VIA_NFKB
Memory B	SAT1	HALLMARK_TNFA_SIGNALING_VIA_NFKB
Memory B	REL	HALLMARK_TNFA_SIGNALING_VIA_NFKB
Memory B	ZFP36	HALLMARK_TNFA_SIGNALING_VIA_NFKB
Memory B	NFKBIA	HALLMARK_INTERFERON_GAMMA_RESPONSE
Memory B	BANK1	HALLMARK_INTERFERON_GAMMA_RESPONSE
Memory B	B2M	HALLMARK_INTERFERON_GAMMA_RESPONSE
Memory B	CD74	HALLMARK_INTERFERON_GAMMA_RESPONSE
Memory B	IFITM2	HALLMARK_INTERFERON_GAMMA_RESPONSE
Memory B	BTG1	HALLMARK_INTERFERON_GAMMA_RESPONSE
Memory B	PTPN1	HALLMARK_INTERFERON_GAMMA_RESPONSE
Memory B	HLA-DQA1	HALLMARK_INTERFERON_GAMMA_RESPONSE
Memory B	PABPC1	HALLMARK_MYC_TARGETS_V1
Memory B	RACK1	HALLMARK_MYC_TARGETS_V1
Memory B	HSP90AB1	HALLMARK_MYC_TARGETS_V1
Memory B	HSPD1	HALLMARK_MYC_TARGETS_V1
Memory B	HSPE1	HALLMARK_MYC_TARGETS_V1
Memory B	DDX21	HALLMARK_MYC_TARGETS_V1
Memory B	RSL1D1	HALLMARK_MYC_TARGETS_V1
Memory B	RPLP0	HALLMARK_MYC_TARGETS_V1
Memory B	B2M	HALLMARK_ALLOGRAFT_REJECTION
Memory B	CD74	HALLMARK_ALLOGRAFT_REJECTION
Memory B	SRGN	HALLMARK_ALLOGRAFT_REJECTION
Memory B	PTPRC	HALLMARK_ALLOGRAFT_REJECTION
Memory B	EIF3A	HALLMARK_ALLOGRAFT_REJECTION
Memory B	CD79A	HALLMARK_ALLOGRAFT_REJECTION
Memory B	HLA-DQA1	HALLMARK_ALLOGRAFT_REJECTION
Neutrophil	HPRT1	HALLMARK_MYC_TARGETS_V1
Neutrophil	CANX	HALLMARK_MYC_TARGETS_V1
Neutrophil	UBE2E1	HALLMARK_MYC_TARGETS_V1
Neutrophil	NDUFAB1	HALLMARK_MYC_TARGETS_V1
Neutrophil	PRDX3	HALLMARK_MYC_TARGETS_V1
Neutrophil	NAP1L1	HALLMARK_MYC_TARGETS_V1
Neutrophil	COX5A	HALLMARK_MYC_TARGETS_V1
Neutrophil	RPLP0	HALLMARK_MYC_TARGETS_V1
Neutrophil	RACK1	HALLMARK_MYC_TARGETS_V1
Neutrophil	APEX1	HALLMARK_MYC_TARGETS_V1
Neutrophil	DHX15	HALLMARK_MYC_TARGETS_V1
Neutrophil	SNRPD3	HALLMARK_MYC_TARGETS_V1
Neutrophil	RANBP1	HALLMARK_MYC_TARGETS_V1
Neutrophil	GSPT1	HALLMARK_MYC_TARGETS_V1
Neutrophil	HSPD1	HALLMARK_MYC_TARGETS_V1
Neutrophil	CCT4	HALLMARK_MYC_TARGETS_V1
Neutrophil	RPS5	HALLMARK_MYC_TARGETS_V1
Neutrophil	CCT5	HALLMARK_MYC_TARGETS_V1
Neutrophil	ERH	HALLMARK_MYC_TARGETS_V1
Neutrophil	HNRNPR	HALLMARK_MYC_TARGETS_V1
Neutrophil	C1QBP	HALLMARK_MYC_TARGETS_V1
Neutrophil	SSBP1	HALLMARK_MYC_TARGETS_V1
Neutrophil	HSPE1	HALLMARK_MYC_TARGETS_V1
Neutrophil	PPIA	HALLMARK_MYC_TARGETS_V1
Neutrophil	YWHAE	HALLMARK_MYC_TARGETS_V1
Neutrophil	RSL1D1	HALLMARK_MYC_TARGETS_V1
Neutrophil	SET	HALLMARK_MYC_TARGETS_V1
Neutrophil	PSMB2	HALLMARK_MYC_TARGETS_V1
Neutrophil	HNRNPA1	HALLMARK_MYC_TARGETS_V1
Neutrophil	PTGES3	HALLMARK_MYC_TARGETS_V1
Neutrophil	NPM1	HALLMARK_MYC_TARGETS_V1
Neutrophil	SERBP1	HALLMARK_MYC_TARGETS_V1
Neutrophil	PABPC4	HALLMARK_MYC_TARGETS_V1
Neutrophil	RNPS1	HALLMARK_MYC_TARGETS_V1
Neutrophil	SSB	HALLMARK_MYC_TARGETS_V1
Neutrophil	SNRPD2	HALLMARK_MYC_TARGETS_V1
Neutrophil	VDAC1	HALLMARK_MYC_TARGETS_V1
Neutrophil	RPL18	HALLMARK_MYC_TARGETS_V1
Neutrophil	SYNCRIP	HALLMARK_MYC_TARGETS_V1
Neutrophil	RPS2	HALLMARK_MYC_TARGETS_V1
Neutrophil	YWHAQ	HALLMARK_MYC_TARGETS_V1
Neutrophil	RPL22	HALLMARK_MYC_TARGETS_V1
Neutrophil	XRCC6	HALLMARK_MYC_TARGETS_V1
Neutrophil	PSMA2	HALLMARK_MYC_TARGETS_V1
Neutrophil	PSMA1	HALLMARK_MYC_TARGETS_V1
Neutrophil	RPL6	HALLMARK_MYC_TARGETS_V1
Neutrophil	PSMD8	HALLMARK_MYC_TARGETS_V1
Neutrophil	EIF1AX	HALLMARK_MYC_TARGETS_V1
Neutrophil	TXNL4A	HALLMARK_MYC_TARGETS_V1
Neutrophil	EEF1B2	HALLMARK_MYC_TARGETS_V1
Neutrophil	RPL14	HALLMARK_MYC_TARGETS_V1
Neutrophil	PSMA4	HALLMARK_MYC_TARGETS_V1
Neutrophil	RPS6	HALLMARK_MYC_TARGETS_V1
Neutrophil	SLC25A3	HALLMARK_MYC_TARGETS_V1
Neutrophil	RPS3	HALLMARK_MYC_TARGETS_V1
Neutrophil	RPS10	HALLMARK_MYC_TARGETS_V1
Neutrophil	PSMD7	HALLMARK_MYC_TARGETS_V1
Neutrophil	SNRPG	HALLMARK_MYC_TARGETS_V1
Neutrophil	UBE2L3	HALLMARK_MYC_TARGETS_V1
Neutrophil	TRA2B	HALLMARK_MYC_TARGETS_V1
Neutrophil	RPL34	HALLMARK_MYC_TARGETS_V1
Neutrophil	DDX18	HALLMARK_MYC_TARGETS_V1
Neutrophil	HSP90AB1	HALLMARK_MYC_TARGETS_V1
Neutrophil	SRSF7	HALLMARK_MYC_TARGETS_V1
Neutrophil	EIF4A1	HALLMARK_MYC_TARGETS_V1
Neutrophil	PSMA6	HALLMARK_MYC_TARGETS_V1
Neutrophil	HNRNPU	HALLMARK_MYC_TARGETS_V1
Neutrophil	CBX3	HALLMARK_MYC_TARGETS_V1
Neutrophil	EIF2S2	HALLMARK_MYC_TARGETS_V1
Neutrophil	HNRNPD	HALLMARK_MYC_TARGETS_V1
Neutrophil	LDHA	HALLMARK_MYC_TARGETS_V1
Neutrophil	SRSF2	HALLMARK_MYC_TARGETS_V1
Neutrophil	DEK	HALLMARK_MYC_TARGETS_V1
Neutrophil	HNRNPA3	HALLMARK_MYC_TARGETS_V1
Neutrophil	DDX21	HALLMARK_MYC_TARGETS_V1
Neutrophil	CYCS	HALLMARK_OXIDATIVE_PHOSPHORYLATION
Neutrophil	NDUFAB1	HALLMARK_OXIDATIVE_PHOSPHORYLATION
Neutrophil	PRDX3	HALLMARK_OXIDATIVE_PHOSPHORYLATION
Neutrophil	NDUFS6	HALLMARK_OXIDATIVE_PHOSPHORYLATION
Neutrophil	ATP5F1A	HALLMARK_OXIDATIVE_PHOSPHORYLATION
Neutrophil	COX5A	HALLMARK_OXIDATIVE_PHOSPHORYLATION
Neutrophil	SLC25A6	HALLMARK_OXIDATIVE_PHOSPHORYLATION
Neutrophil	TIMM10	HALLMARK_OXIDATIVE_PHOSPHORYLATION
Neutrophil	NDUFB2	HALLMARK_OXIDATIVE_PHOSPHORYLATION
Neutrophil	COX6C	HALLMARK_OXIDATIVE_PHOSPHORYLATION
Neutrophil	ATP5MC3	HALLMARK_OXIDATIVE_PHOSPHORYLATION
Neutrophil	SLC25A5	HALLMARK_OXIDATIVE_PHOSPHORYLATION
Neutrophil	TIMM13	HALLMARK_OXIDATIVE_PHOSPHORYLATION
Neutrophil	GLUD1	HALLMARK_OXIDATIVE_PHOSPHORYLATION
Neutrophil	NDUFB4	HALLMARK_OXIDATIVE_PHOSPHORYLATION
Neutrophil	OXA1L	HALLMARK_OXIDATIVE_PHOSPHORYLATION
Neutrophil	NDUFA7	HALLMARK_OXIDATIVE_PHOSPHORYLATION
Neutrophil	ATP5PO	HALLMARK_OXIDATIVE_PHOSPHORYLATION
Neutrophil	ATP5F1D	HALLMARK_OXIDATIVE_PHOSPHORYLATION
Neutrophil	NDUFS7	HALLMARK_OXIDATIVE_PHOSPHORYLATION
Neutrophil	ATP5MC2	HALLMARK_OXIDATIVE_PHOSPHORYLATION
Neutrophil	UQCRFS1	HALLMARK_OXIDATIVE_PHOSPHORYLATION
Neutrophil	VDAC1	HALLMARK_OXIDATIVE_PHOSPHORYLATION
Neutrophil	NDUFB7	HALLMARK_OXIDATIVE_PHOSPHORYLATION
Neutrophil	ATP5F1B	HALLMARK_OXIDATIVE_PHOSPHORYLATION
Neutrophil	NDUFV2	HALLMARK_OXIDATIVE_PHOSPHORYLATION
Neutrophil	COX7C	HALLMARK_OXIDATIVE_PHOSPHORYLATION
Neutrophil	ATP5ME	HALLMARK_OXIDATIVE_PHOSPHORYLATION
Neutrophil	VDAC2	HALLMARK_OXIDATIVE_PHOSPHORYLATION
Neutrophil	UQCRH	HALLMARK_OXIDATIVE_PHOSPHORYLATION
Neutrophil	ATP5F1C	HALLMARK_OXIDATIVE_PHOSPHORYLATION
Neutrophil	HADHA	HALLMARK_OXIDATIVE_PHOSPHORYLATION
Neutrophil	ATP5MF	HALLMARK_OXIDATIVE_PHOSPHORYLATION
Neutrophil	NDUFA4	HALLMARK_OXIDATIVE_PHOSPHORYLATION
Neutrophil	ATP6V1F	HALLMARK_OXIDATIVE_PHOSPHORYLATION
Neutrophil	ATP5PD	HALLMARK_OXIDATIVE_PHOSPHORYLATION
Neutrophil	SLC25A3	HALLMARK_OXIDATIVE_PHOSPHORYLATION
Neutrophil	GPX4	HALLMARK_OXIDATIVE_PHOSPHORYLATION
Neutrophil	NDUFC2	HALLMARK_OXIDATIVE_PHOSPHORYLATION
Neutrophil	ATP5PB	HALLMARK_OXIDATIVE_PHOSPHORYLATION
Neutrophil	ATP5PF	HALLMARK_OXIDATIVE_PHOSPHORYLATION
Neutrophil	TIMM8B	HALLMARK_OXIDATIVE_PHOSPHORYLATION
Neutrophil	NDUFS2	HALLMARK_OXIDATIVE_PHOSPHORYLATION
Neutrophil	ATP5MG	HALLMARK_OXIDATIVE_PHOSPHORYLATION
Neutrophil	UQCRQ	HALLMARK_OXIDATIVE_PHOSPHORYLATION
Neutrophil	NDUFA2	HALLMARK_OXIDATIVE_PHOSPHORYLATION
Neutrophil	BAX	HALLMARK_OXIDATIVE_PHOSPHORYLATION
Neutrophil	NDUFA3	HALLMARK_OXIDATIVE_PHOSPHORYLATION
Neutrophil	COX8A	HALLMARK_OXIDATIVE_PHOSPHORYLATION
Neutrophil	COX7B	HALLMARK_OXIDATIVE_PHOSPHORYLATION
Neutrophil	COX4I1	HALLMARK_OXIDATIVE_PHOSPHORYLATION
Neutrophil	LDHA	HALLMARK_OXIDATIVE_PHOSPHORYLATION
Neutrophil	COX6A1	HALLMARK_OXIDATIVE_PHOSPHORYLATION
Neutrophil	NDUFB1	HALLMARK_OXIDATIVE_PHOSPHORYLATION
Neutrophil	UQCRB	HALLMARK_OXIDATIVE_PHOSPHORYLATION
Neutrophil	COX7A2	HALLMARK_OXIDATIVE_PHOSPHORYLATION
Neutrophil	UQCR11	HALLMARK_OXIDATIVE_PHOSPHORYLATION
Plasma	HSP90AB1	HALLMARK_MYC_TARGETS_V1
Plasma	PABPC1	HALLMARK_MYC_TARGETS_V1
Plasma	HSPD1	HALLMARK_MYC_TARGETS_V1
Plasma	HSPE1	HALLMARK_MYC_TARGETS_V1
Plasma	GNL3	HALLMARK_MYC_TARGETS_V1
Plasma	HNRNPD	HALLMARK_MYC_TARGETS_V1
Plasma	EIF2S2	HALLMARK_MYC_TARGETS_V1
Plasma	NPM1	HALLMARK_MYC_TARGETS_V1
Plasma	PSMA7	HALLMARK_MYC_TARGETS_V1
Plasma	SERBP1	HALLMARK_MYC_TARGETS_V1
Plasma	HNRNPA2B1	HALLMARK_MYC_TARGETS_V1
Plasma	HNRNPC	HALLMARK_MYC_TARGETS_V1
Plasma	CANX	HALLMARK_MYC_TARGETS_V1
Plasma	PABPC4	HALLMARK_MYC_TARGETS_V1
Plasma	NFKBIA	HALLMARK_TNFA_SIGNALING_VIA_NFKB
Plasma	PNRC1	HALLMARK_TNFA_SIGNALING_VIA_NFKB
Plasma	FOS	HALLMARK_TNFA_SIGNALING_VIA_NFKB
Plasma	ZFP36	HALLMARK_TNFA_SIGNALING_VIA_NFKB
Plasma	JUN	HALLMARK_TNFA_SIGNALING_VIA_NFKB
Plasma	KLF6	HALLMARK_TNFA_SIGNALING_VIA_NFKB
Plasma	CCNL1	HALLMARK_TNFA_SIGNALING_VIA_NFKB
Plasma	BTG1	HALLMARK_TNFA_SIGNALING_VIA_NFKB
Plasma	NR4A1	HALLMARK_TNFA_SIGNALING_VIA_NFKB
Plasma	SAT1	HALLMARK_TNFA_SIGNALING_VIA_NFKB
Plasma	DUSP1	HALLMARK_TNFA_SIGNALING_VIA_NFKB
Plasma	BIRC3	HALLMARK_TNFA_SIGNALING_VIA_NFKB
Plasma	PPP1R15A	HALLMARK_TNFA_SIGNALING_VIA_NFKB
Plasma	GADD45B	HALLMARK_TNFA_SIGNALING_VIA_NFKB
Plasma	PNRC1	HALLMARK_HYPOXIA
Plasma	FOS	HALLMARK_HYPOXIA
Plasma	ZFP36	HALLMARK_HYPOXIA
Plasma	CXCR4	HALLMARK_HYPOXIA
Plasma	JUN	HALLMARK_HYPOXIA
Plasma	KLF6	HALLMARK_HYPOXIA
Plasma	BTG1	HALLMARK_HYPOXIA
Plasma	DUSP1	HALLMARK_HYPOXIA
Plasma	HSPA5	HALLMARK_HYPOXIA
Plasma	PPP1R15A	HALLMARK_HYPOXIA
Plasma	HSPD1	HALLMARK_MTORC1_SIGNALING
Plasma	HSP90B1	HALLMARK_MTORC1_SIGNALING
Plasma	HSPE1	HALLMARK_MTORC1_SIGNALING
Plasma	CXCR4	HALLMARK_MTORC1_SIGNALING
Plasma	CACYBP	HALLMARK_MTORC1_SIGNALING
Plasma	TCEA1	HALLMARK_MTORC1_SIGNALING
Plasma	EIF2S2	HALLMARK_MTORC1_SIGNALING
Plasma	HSPA5	HALLMARK_MTORC1_SIGNALING
Plasma	PPP1R15A	HALLMARK_MTORC1_SIGNALING
Plasma	CANX	HALLMARK_MTORC1_SIGNALING
Plasma	HSPB1	HALLMARK_APOPTOSIS
Plasma	GPX1	HALLMARK_APOPTOSIS
Plasma	JUN	HALLMARK_APOPTOSIS
Plasma	DNAJA1	HALLMARK_APOPTOSIS
Plasma	TXNIP	HALLMARK_APOPTOSIS
Plasma	SAT1	HALLMARK_APOPTOSIS
Plasma	BIRC3	HALLMARK_APOPTOSIS
Plasma	GADD45B	HALLMARK_APOPTOSIS

## Sheet: pre_pdac_sankey
pdac_pre_CellType	pdac_pre_Hallmark	pdac_pre_padjust
CD8 T	HALLMARK_TNFA_SIGNALING_VIA_NFKB	0.000163435
CD8 T	HALLMARK_MTORC1_SIGNALING	0.0131576
CD8 T	HALLMARK_UNFOLDED_PROTEIN_RESPONSE	0.029438
CD8 T	HALLMARK_UV_RESPONSE_UP	0.029438
Germinal center B	HALLMARK_MYC_TARGETS_V1	1.02491e-13
Germinal center B	HALLMARK_ALLOGRAFT_REJECTION	0.000190832
Macrophage	HALLMARK_INTERFERON_ALPHA_RESPONSE	4.60513e-08
Macrophage	HALLMARK_INTERFERON_GAMMA_RESPONSE	6.60503e-08
Macrophage	HALLMARK_GLYCOLYSIS	0.000344117
Macrophage	HALLMARK_HYPOXIA	0.000344117
Macrophage	HALLMARK_COMPLEMENT	0.00110081
Macrophage	HALLMARK_MTORC1_SIGNALING	0.00110081
Macrophage	HALLMARK_APOPTOSIS	0.00342728
Macrophage	HALLMARK_MYC_TARGETS_V1	0.0472381
Mast	HALLMARK_TNFA_SIGNALING_VIA_NFKB	0.000499023
Mast	HALLMARK_UV_RESPONSE_UP	0.00726892
Memory B	HALLMARK_MYC_TARGETS_V1	1.26453e-05
Memory B	HALLMARK_ALLOGRAFT_REJECTION	0.00163361
Monocyte	HALLMARK_TNFA_SIGNALING_VIA_NFKB	1.4261e-33
Monocyte	HALLMARK_INTERFERON_GAMMA_RESPONSE	1.74186e-13
Monocyte	HALLMARK_INFLAMMATORY_RESPONSE	1.94687e-07
Monocyte	HALLMARK_ALLOGRAFT_REJECTION	1.32691e-05
Monocyte	HALLMARK_MYC_TARGETS_V1	1.32691e-05
Monocyte	HALLMARK_APOPTOSIS	9.72438e-05
Monocyte	HALLMARK_INTERFERON_ALPHA_RESPONSE	0.00232821
Monocyte	HALLMARK_COMPLEMENT	0.00232821
Monocyte	HALLMARK_HYPOXIA	0.00232821
Monocyte	HALLMARK_MTORC1_SIGNALING	0.00232821
Monocyte	HALLMARK_UV_RESPONSE_UP	0.00232821
Monocyte	HALLMARK_IL2_STAT5_SIGNALING	0.00939625
Monocyte	HALLMARK_P53_PATHWAY	0.00939625
Monocyte	HALLMARK_KRAS_SIGNALING_UP	0.0365962
Plasma	HALLMARK_MYC_TARGETS_V1	6.9147e-18
Plasma	HALLMARK_OXIDATIVE_PHOSPHORYLATION	6.3906e-16
Plasma	HALLMARK_REACTIVE_OXYGEN_SPECIES_PATHWAY	0.000198912
Plasma	HALLMARK_INTERFERON_ALPHA_RESPONSE	0.00733977
Plasma	HALLMARK_UNFOLDED_PROTEIN_RESPONSE	0.00960463
Plasma	HALLMARK_PROTEIN_SECRETION	0.00960463
Plasma	HALLMARK_INTERFERON_GAMMA_RESPONSE	0.00960463
Plasma	HALLMARK_MTORC1_SIGNALING	0.00960463

## Sheet: pdac_pre_gene
pdac_pre_CellType	pdac_pre_Gene	pdac_pre_Hallmark
CD8 T	DUSP2	HALLMARK_TNFA_SIGNALING_VIA_NFKB
CD8 T	MCL1	HALLMARK_TNFA_SIGNALING_VIA_NFKB
CD8 T	TNFAIP3	HALLMARK_TNFA_SIGNALING_VIA_NFKB
CD8 T	CCL4	HALLMARK_TNFA_SIGNALING_VIA_NFKB
CD8 T	FOSB	HALLMARK_TNFA_SIGNALING_VIA_NFKB
CD8 T	IL7R	HALLMARK_TNFA_SIGNALING_VIA_NFKB
CD8 T	IER2	HALLMARK_TNFA_SIGNALING_VIA_NFKB
CD8 T	BTG2	HALLMARK_TNFA_SIGNALING_VIA_NFKB
CD8 T	DUSP1	HALLMARK_TNFA_SIGNALING_VIA_NFKB
CD8 T	IRF1	HALLMARK_TNFA_SIGNALING_VIA_NFKB
CD8 T	JUNB	HALLMARK_TNFA_SIGNALING_VIA_NFKB
CD8 T	CD69	HALLMARK_TNFA_SIGNALING_VIA_NFKB
CD8 T	ALDOA	HALLMARK_MTORC1_SIGNALING
CD8 T	CXCR4	HALLMARK_MTORC1_SIGNALING
CD8 T	CORO1A	HALLMARK_MTORC1_SIGNALING
CD8 T	LDHA	HALLMARK_MTORC1_SIGNALING
CD8 T	CALR	HALLMARK_MTORC1_SIGNALING
CD8 T	DDIT4	HALLMARK_MTORC1_SIGNALING
CD8 T	SERP1	HALLMARK_MTORC1_SIGNALING
CD8 T	SLA	HALLMARK_MTORC1_SIGNALING
CD8 T	BTG2	HALLMARK_MTORC1_SIGNALING
CD8 T	RPS14	HALLMARK_UNFOLDED_PROTEIN_RESPONSE
CD8 T	EEF2	HALLMARK_UNFOLDED_PROTEIN_RESPONSE
CD8 T	EIF4A2	HALLMARK_UNFOLDED_PROTEIN_RESPONSE
CD8 T	CALR	HALLMARK_UNFOLDED_PROTEIN_RESPONSE
CD8 T	DDIT4	HALLMARK_UNFOLDED_PROTEIN_RESPONSE
CD8 T	SERP1	HALLMARK_UNFOLDED_PROTEIN_RESPONSE
CD8 T	ALDOA	HALLMARK_UV_RESPONSE_UP
CD8 T	PPP1R2	HALLMARK_UV_RESPONSE_UP
CD8 T	FOSB	HALLMARK_UV_RESPONSE_UP
CD8 T	BTG2	HALLMARK_UV_RESPONSE_UP
CD8 T	IRF1	HALLMARK_UV_RESPONSE_UP
CD8 T	DNAJB1	HALLMARK_UV_RESPONSE_UP
CD8 T	JUNB	HALLMARK_UV_RESPONSE_UP
Germinal center B	U2AF1	HALLMARK_MYC_TARGETS_V1
Germinal center B	EIF4A1	HALLMARK_MYC_TARGETS_V1
Germinal center B	RPL22	HALLMARK_MYC_TARGETS_V1
Germinal center B	HNRNPA1	HALLMARK_MYC_TARGETS_V1
Germinal center B	RPS10	HALLMARK_MYC_TARGETS_V1
Germinal center B	RPL6	HALLMARK_MYC_TARGETS_V1
Germinal center B	RPL34	HALLMARK_MYC_TARGETS_V1
Germinal center B	RPS6	HALLMARK_MYC_TARGETS_V1
Germinal center B	RPS2	HALLMARK_MYC_TARGETS_V1
Germinal center B	MRPL23	HALLMARK_MYC_TARGETS_V1
Germinal center B	SRSF3	HALLMARK_MYC_TARGETS_V1
Germinal center B	RPS5	HALLMARK_MYC_TARGETS_V1
Germinal center B	XRCC6	HALLMARK_MYC_TARGETS_V1
Germinal center B	RAN	HALLMARK_MYC_TARGETS_V1
Germinal center B	UBE2E1	HALLMARK_MYC_TARGETS_V1
Germinal center B	ERH	HALLMARK_MYC_TARGETS_V1
Germinal center B	PCBP1	HALLMARK_MYC_TARGETS_V1
Germinal center B	TUFM	HALLMARK_MYC_TARGETS_V1
Germinal center B	SRSF1	HALLMARK_MYC_TARGETS_V1
Germinal center B	HDDC2	HALLMARK_MYC_TARGETS_V1
Germinal center B	EIF4E	HALLMARK_MYC_TARGETS_V1
Germinal center B	CCT7	HALLMARK_MYC_TARGETS_V1
Germinal center B	C1QBP	HALLMARK_MYC_TARGETS_V1
Germinal center B	APEX1	HALLMARK_MYC_TARGETS_V1
Germinal center B	UBE2L3	HALLMARK_MYC_TARGETS_V1
Germinal center B	SNRPA	HALLMARK_MYC_TARGETS_V1
Germinal center B	TFDP1	HALLMARK_MYC_TARGETS_V1
Germinal center B	RNPS1	HALLMARK_MYC_TARGETS_V1
Germinal center B	RANBP1	HALLMARK_MYC_TARGETS_V1
Germinal center B	ILF2	HALLMARK_MYC_TARGETS_V1
Germinal center B	SSBP1	HALLMARK_MYC_TARGETS_V1
Germinal center B	FBL	HALLMARK_MYC_TARGETS_V1
Germinal center B	EIF4H	HALLMARK_MYC_TARGETS_V1
Germinal center B	MAD2L1	HALLMARK_MYC_TARGETS_V1
Germinal center B	PSMD14	HALLMARK_MYC_TARGETS_V1
Germinal center B	KPNA2	HALLMARK_MYC_TARGETS_V1
Germinal center B	LTB	HALLMARK_ALLOGRAFT_REJECTION
Germinal center B	PSMB10	HALLMARK_ALLOGRAFT_REJECTION
Germinal center B	RPS3A	HALLMARK_ALLOGRAFT_REJECTION
Germinal center B	RPL39	HALLMARK_ALLOGRAFT_REJECTION
Germinal center B	RPS9	HALLMARK_ALLOGRAFT_REJECTION
Germinal center B	IRF8	HALLMARK_ALLOGRAFT_REJECTION
Germinal center B	PTPN6	HALLMARK_ALLOGRAFT_REJECTION
Germinal center B	CD74	HALLMARK_ALLOGRAFT_REJECTION
Germinal center B	HCLS1	HALLMARK_ALLOGRAFT_REJECTION
Germinal center B	CSK	HALLMARK_ALLOGRAFT_REJECTION
Germinal center B	LY86	HALLMARK_ALLOGRAFT_REJECTION
Germinal center B	UBE2N	HALLMARK_ALLOGRAFT_REJECTION
Germinal center B	TIMP1	HALLMARK_ALLOGRAFT_REJECTION
Germinal center B	SPI1	HALLMARK_ALLOGRAFT_REJECTION
Germinal center B	CD79A	HALLMARK_ALLOGRAFT_REJECTION
Germinal center B	HLA-DOB	HALLMARK_ALLOGRAFT_REJECTION
Germinal center B	CD40	HALLMARK_ALLOGRAFT_REJECTION
Germinal center B	TPD52	HALLMARK_ALLOGRAFT_REJECTION
Germinal center B	HLA-DRA	HALLMARK_ALLOGRAFT_REJECTION
Germinal center B	HLA-DQA1	HALLMARK_ALLOGRAFT_REJECTION
Germinal center B	TAPBP	HALLMARK_ALLOGRAFT_REJECTION
Germinal center B	WAS	HALLMARK_ALLOGRAFT_REJECTION
Macrophage	LY6E	HALLMARK_INTERFERON_ALPHA_RESPONSE
Macrophage	EPSTI1	HALLMARK_INTERFERON_ALPHA_RESPONSE
Macrophage	ISG15	HALLMARK_INTERFERON_ALPHA_RESPONSE
Macrophage	HLA-C	HALLMARK_INTERFERON_ALPHA_RESPONSE
Macrophage	PLSCR1	HALLMARK_INTERFERON_ALPHA_RESPONSE
Macrophage	PSME2	HALLMARK_INTERFERON_ALPHA_RESPONSE
Macrophage	IFITM3	HALLMARK_INTERFERON_ALPHA_RESPONSE
Macrophage	PSMB9	HALLMARK_INTERFERON_ALPHA_RESPONSE
Macrophage	BST2	HALLMARK_INTERFERON_ALPHA_RESPONSE
Macrophage	CD74	HALLMARK_INTERFERON_ALPHA_RESPONSE
Macrophage	CASP1	HALLMARK_INTERFERON_ALPHA_RESPONSE
Macrophage	LAP3	HALLMARK_INTERFERON_ALPHA_RESPONSE
Macrophage	UBE2L6	HALLMARK_INTERFERON_ALPHA_RESPONSE
Macrophage	LY6E	HALLMARK_INTERFERON_GAMMA_RESPONSE
Macrophage	EPSTI1	HALLMARK_INTERFERON_GAMMA_RESPONSE
Macrophage	ISG15	HALLMARK_INTERFERON_GAMMA_RESPONSE
Macrophage	HLA-A	HALLMARK_INTERFERON_GAMMA_RESPONSE
Macrophage	PLSCR1	HALLMARK_INTERFERON_GAMMA_RESPONSE
Macrophage	PSME2	HALLMARK_INTERFERON_GAMMA_RESPONSE
Macrophage	IFITM3	HALLMARK_INTERFERON_GAMMA_RESPONSE
Macrophage	HLA-DRB1	HALLMARK_INTERFERON_GAMMA_RESPONSE
Macrophage	PSMB9	HALLMARK_INTERFERON_GAMMA_RESPONSE
Macrophage	HLA-DQA1	HALLMARK_INTERFERON_GAMMA_RESPONSE
Macrophage	BST2	HALLMARK_INTERFERON_GAMMA_RESPONSE
Macrophage	SOCS3	HALLMARK_INTERFERON_GAMMA_RESPONSE
Macrophage	CD74	HALLMARK_INTERFERON_GAMMA_RESPONSE
Macrophage	CASP1	HALLMARK_INTERFERON_GAMMA_RESPONSE
Macrophage	SOD2	HALLMARK_INTERFERON_GAMMA_RESPONSE
Macrophage	LAP3	HALLMARK_INTERFERON_GAMMA_RESPONSE
Macrophage	UBE2L6	HALLMARK_INTERFERON_GAMMA_RESPONSE
Macrophage	ALDOA	HALLMARK_GLYCOLYSIS
Macrophage	LDHA	HALLMARK_GLYCOLYSIS
Macrophage	TPI1	HALLMARK_GLYCOLYSIS
Macrophage	PGAM1	HALLMARK_GLYCOLYSIS
Macrophage	PKM	HALLMARK_GLYCOLYSIS
Macrophage	SLC16A3	HALLMARK_GLYCOLYSIS
Macrophage	ENO1	HALLMARK_GLYCOLYSIS
Macrophage	PGK1	HALLMARK_GLYCOLYSIS
Macrophage	VEGFA	HALLMARK_GLYCOLYSIS
Macrophage	CXCR4	HALLMARK_GLYCOLYSIS
Macrophage	DDIT4	HALLMARK_GLYCOLYSIS
Macrophage	FAM162A	HALLMARK_GLYCOLYSIS
Macrophage	ALDOA	HALLMARK_HYPOXIA
Macrophage	LDHA	HALLMARK_HYPOXIA
Macrophage	TPI1	HALLMARK_HYPOXIA
Macrophage	GAPDH	HALLMARK_HYPOXIA
Macrophage	SLC2A3	HALLMARK_HYPOXIA
Macrophage	ENO1	HALLMARK_HYPOXIA
Macrophage	PGK1	HALLMARK_HYPOXIA
Macrophage	VEGFA	HALLMARK_HYPOXIA
Macrophage	CXCR4	HALLMARK_HYPOXIA
Macrophage	DDIT4	HALLMARK_HYPOXIA
Macrophage	FAM162A	HALLMARK_HYPOXIA
Macrophage	BNIP3L	HALLMARK_HYPOXIA
Macrophage	TIMP1	HALLMARK_COMPLEMENT
Macrophage	FCER1G	HALLMARK_COMPLEMENT
Macrophage	PLSCR1	HALLMARK_COMPLEMENT
Macrophage	CEBPB	HALLMARK_COMPLEMENT
Macrophage	PSMB9	HALLMARK_COMPLEMENT
Macrophage	CD59	HALLMARK_COMPLEMENT
Macrophage	CASP1	HALLMARK_COMPLEMENT
Macrophage	PPP4C	HALLMARK_COMPLEMENT
Macrophage	LAP3	HALLMARK_COMPLEMENT
Macrophage	CTSL	HALLMARK_COMPLEMENT
Macrophage	HSPA1A	HALLMARK_COMPLEMENT
Macrophage	ALDOA	HALLMARK_MTORC1_SIGNALING
Macrophage	FKBP2	HALLMARK_MTORC1_SIGNALING
Macrophage	LDHA	HALLMARK_MTORC1_SIGNALING
Macrophage	TPI1	HALLMARK_MTORC1_SIGNALING
Macrophage	GAPDH	HALLMARK_MTORC1_SIGNALING
Macrophage	SLC2A3	HALLMARK_MTORC1_SIGNALING
Macrophage	ENO1	HALLMARK_MTORC1_SIGNALING
Macrophage	PGK1	HALLMARK_MTORC1_SIGNALING
Macrophage	CXCR4	HALLMARK_MTORC1_SIGNALING
Macrophage	DDIT4	HALLMARK_MTORC1_SIGNALING
Macrophage	PPA1	HALLMARK_MTORC1_SIGNALING
Macrophage	GPX1	HALLMARK_APOPTOSIS
Macrophage	TIMP1	HALLMARK_APOPTOSIS
Macrophage	IFITM3	HALLMARK_APOPTOSIS
Macrophage	ANXA1	HALLMARK_APOPTOSIS
Macrophage	MCL1	HALLMARK_APOPTOSIS
Macrophage	BAX	HALLMARK_APOPTOSIS
Macrophage	CASP1	HALLMARK_APOPTOSIS
Macrophage	SOD2	HALLMARK_APOPTOSIS
Macrophage	BNIP3L	HALLMARK_APOPTOSIS
Macrophage	U2AF1	HALLMARK_MYC_TARGETS_V1
Macrophage	LDHA	HALLMARK_MYC_TARGETS_V1
Macrophage	CNBP	HALLMARK_MYC_TARGETS_V1
Macrophage	PGK1	HALLMARK_MYC_TARGETS_V1
Macrophage	PSMB3	HALLMARK_MYC_TARGETS_V1
Macrophage	MRPL23	HALLMARK_MYC_TARGETS_V1
Macrophage	ERH	HALLMARK_MYC_TARGETS_V1
Macrophage	RANBP1	HALLMARK_MYC_TARGETS_V1
Mast	EIF1	HALLMARK_TNFA_SIGNALING_VIA_NFKB
Mast	NFKBIA	HALLMARK_TNFA_SIGNALING_VIA_NFKB
Mast	FOSB	HALLMARK_TNFA_SIGNALING_VIA_NFKB
Mast	PPP1R15A	HALLMARK_TNFA_SIGNALING_VIA_NFKB
Mast	TNFAIP3	HALLMARK_TNFA_SIGNALING_VIA_NFKB
Mast	KDM6B	HALLMARK_TNFA_SIGNALING_VIA_NFKB
Mast	REL	HALLMARK_TNFA_SIGNALING_VIA_NFKB
Mast	DNAJB1	HALLMARK_UV_RESPONSE_UP
Mast	DNAJA1	HALLMARK_UV_RESPONSE_UP
Mast	ALDOA	HALLMARK_UV_RESPONSE_UP
Mast	NFKBIA	HALLMARK_UV_RESPONSE_UP
Mast	FOSB	HALLMARK_UV_RESPONSE_UP
Memory B	RPL34	HALLMARK_MYC_TARGETS_V1
Memory B	RPS10	HALLMARK_MYC_TARGETS_V1
Memory B	RPS2	HALLMARK_MYC_TARGETS_V1
Memory B	RPS6	HALLMARK_MYC_TARGETS_V1
Memory B	RPL22	HALLMARK_MYC_TARGETS_V1
Memory B	RPS3	HALLMARK_MYC_TARGETS_V1
Memory B	RPL6	HALLMARK_MYC_TARGETS_V1
Memory B	RPS5	HALLMARK_MYC_TARGETS_V1
Memory B	EIF4A1	HALLMARK_MYC_TARGETS_V1
Memory B	HNRNPA1	HALLMARK_MYC_TARGETS_V1
Memory B	EIF3D	HALLMARK_MYC_TARGETS_V1
Memory B	EEF1B2	HALLMARK_MYC_TARGETS_V1
Memory B	SNRPD2	HALLMARK_MYC_TARGETS_V1
Memory B	RPS9	HALLMARK_ALLOGRAFT_REJECTION
Memory B	RPL39	HALLMARK_ALLOGRAFT_REJECTION
Memory B	RPS3A	HALLMARK_ALLOGRAFT_REJECTION
Memory B	LTB	HALLMARK_ALLOGRAFT_REJECTION
Memory B	RPL9	HALLMARK_ALLOGRAFT_REJECTION
Memory B	CD74	HALLMARK_ALLOGRAFT_REJECTION
Memory B	HLA-A	HALLMARK_ALLOGRAFT_REJECTION
Memory B	EIF3D	HALLMARK_ALLOGRAFT_REJECTION
Memory B	IRF8	HALLMARK_ALLOGRAFT_REJECTION
Memory B	LY86	HALLMARK_ALLOGRAFT_REJECTION
Monocyte	PLAUR	HALLMARK_TNFA_SIGNALING_VIA_NFKB
Monocyte	EIF1	HALLMARK_TNFA_SIGNALING_VIA_NFKB
Monocyte	IL1B	HALLMARK_TNFA_SIGNALING_VIA_NFKB
Monocyte	DUSP2	HALLMARK_TNFA_SIGNALING_VIA_NFKB
Monocyte	PDE4B	HALLMARK_TNFA_SIGNALING_VIA_NFKB
Monocyte	KDM6B	HALLMARK_TNFA_SIGNALING_VIA_NFKB
Monocyte	REL	HALLMARK_TNFA_SIGNALING_VIA_NFKB
Monocyte	PPP1R15A	HALLMARK_TNFA_SIGNALING_VIA_NFKB
Monocyte	SOD2	HALLMARK_TNFA_SIGNALING_VIA_NFKB
Monocyte	NFKBIA	HALLMARK_TNFA_SIGNALING_VIA_NFKB
Monocyte	HBEGF	HALLMARK_TNFA_SIGNALING_VIA_NFKB
Monocyte	BCL2A1	HALLMARK_TNFA_SIGNALING_VIA_NFKB
Monocyte	SOCS3	HALLMARK_TNFA_SIGNALING_VIA_NFKB
Monocyte	TNFAIP3	HALLMARK_TNFA_SIGNALING_VIA_NFKB
Monocyte	PNRC1	HALLMARK_TNFA_SIGNALING_VIA_NFKB
Monocyte	NFE2L2	HALLMARK_TNFA_SIGNALING_VIA_NFKB
Monocyte	NR4A3	HALLMARK_TNFA_SIGNALING_VIA_NFKB
Monocyte	ICAM1	HALLMARK_TNFA_SIGNALING_VIA_NFKB
Monocyte	BTG1	HALLMARK_TNFA_SIGNALING_VIA_NFKB
Monocyte	MAP3K8	HALLMARK_TNFA_SIGNALING_VIA_NFKB
Monocyte	FOSL2	HALLMARK_TNFA_SIGNALING_VIA_NFKB
Monocyte	ATP2B1	HALLMARK_TNFA_SIGNALING_VIA_NFKB
Monocyte	CDKN1A	HALLMARK_TNFA_SIGNALING_VIA_NFKB
Monocyte	FOSB	HALLMARK_TNFA_SIGNALING_VIA_NFKB
Monocyte	PLEK	HALLMARK_TNFA_SIGNALING_VIA_NFKB
Monocyte	CD44	HALLMARK_TNFA_SIGNALING_VIA_NFKB
Monocyte	G0S2	HALLMARK_TNFA_SIGNALING_VIA_NFKB
Monocyte	IER3	HALLMARK_TNFA_SIGNALING_VIA_NFKB
Monocyte	ETS2	HALLMARK_TNFA_SIGNALING_VIA_NFKB
Monocyte	PTGS2	HALLMARK_TNFA_SIGNALING_VIA_NFKB
Monocyte	NR4A1	HALLMARK_TNFA_SIGNALING_VIA_NFKB
Monocyte	MCL1	HALLMARK_TNFA_SIGNALING_VIA_NFKB
Monocyte	NFKB1	HALLMARK_TNFA_SIGNALING_VIA_NFKB
Monocyte	KYNU	HALLMARK_TNFA_SIGNALING_VIA_NFKB
Monocyte	IER5	HALLMARK_TNFA_SIGNALING_VIA_NFKB
Monocyte	CD83	HALLMARK_TNFA_SIGNALING_VIA_NFKB
Monocyte	PTPRE	HALLMARK_TNFA_SIGNALING_VIA_NFKB
Monocyte	PFKFB3	HALLMARK_TNFA_SIGNALING_VIA_NFKB
Monocyte	CEBPB	HALLMARK_TNFA_SIGNALING_VIA_NFKB
Monocyte	JUNB	HALLMARK_TNFA_SIGNALING_VIA_NFKB
Monocyte	NR4A2	HALLMARK_TNFA_SIGNALING_VIA_NFKB
Monocyte	VEGFA	HALLMARK_TNFA_SIGNALING_VIA_NFKB
Monocyte	DUSP1	HALLMARK_TNFA_SIGNALING_VIA_NFKB
Monocyte	AREG	HALLMARK_TNFA_SIGNALING_VIA_NFKB
Monocyte	CCL4	HALLMARK_TNFA_SIGNALING_VIA_NFKB
Monocyte	RIPK2	HALLMARK_TNFA_SIGNALING_VIA_NFKB
Monocyte	KLF4	HALLMARK_TNFA_SIGNALING_VIA_NFKB
Monocyte	TNFAIP2	HALLMARK_TNFA_SIGNALING_VIA_NFKB
Monocyte	BIRC3	HALLMARK_TNFA_SIGNALING_VIA_NFKB
Monocyte	TGIF1	HALLMARK_TNFA_SIGNALING_VIA_NFKB
Monocyte	NAMPT	HALLMARK_TNFA_SIGNALING_VIA_NFKB
Monocyte	BCL3	HALLMARK_TNFA_SIGNALING_VIA_NFKB
Monocyte	ZFP36	HALLMARK_TNFA_SIGNALING_VIA_NFKB
Monocyte	EHD1	HALLMARK_TNFA_SIGNALING_VIA_NFKB
Monocyte	NINJ1	HALLMARK_TNFA_SIGNALING_VIA_NFKB
Monocyte	CXCL2	HALLMARK_TNFA_SIGNALING_VIA_NFKB
Monocyte	GADD45B	HALLMARK_TNFA_SIGNALING_VIA_NFKB
Monocyte	IRF1	HALLMARK_TNFA_SIGNALING_VIA_NFKB
Monocyte	B4GALT1	HALLMARK_TNFA_SIGNALING_VIA_NFKB
Monocyte	NFIL3	HALLMARK_TNFA_SIGNALING_VIA_NFKB
Monocyte	SLC2A3	HALLMARK_TNFA_SIGNALING_VIA_NFKB
Monocyte	MXD1	HALLMARK_TNFA_SIGNALING_VIA_NFKB
Monocyte	SAT1	HALLMARK_TNFA_SIGNALING_VIA_NFKB
Monocyte	ATF3	HALLMARK_TNFA_SIGNALING_VIA_NFKB
Monocyte	MAP2K3	HALLMARK_TNFA_SIGNALING_VIA_NFKB
Monocyte	GPR183	HALLMARK_TNFA_SIGNALING_VIA_NFKB
Monocyte	OLR1	HALLMARK_TNFA_SIGNALING_VIA_NFKB
Monocyte	BTG2	HALLMARK_TNFA_SIGNALING_VIA_NFKB
Monocyte	KLF2	HALLMARK_TNFA_SIGNALING_VIA_NFKB
Monocyte	CEBPD	HALLMARK_TNFA_SIGNALING_VIA_NFKB
Monocyte	PDE4B	HALLMARK_INTERFERON_GAMMA_RESPONSE
Monocyte	HLA-A	HALLMARK_INTERFERON_GAMMA_RESPONSE
Monocyte	FGL2	HALLMARK_INTERFERON_GAMMA_RESPONSE
Monocyte	SOD2	HALLMARK_INTERFERON_GAMMA_RESPONSE
Monocyte	NFKBIA	HALLMARK_INTERFERON_GAMMA_RESPONSE
Monocyte	HLA-B	HALLMARK_INTERFERON_GAMMA_RESPONSE
Monocyte	SOCS3	HALLMARK_INTERFERON_GAMMA_RESPONSE
Monocyte	B2M	HALLMARK_INTERFERON_GAMMA_RESPONSE
Monocyte	TNFAIP3	HALLMARK_INTERFERON_GAMMA_RESPONSE
Monocyte	ICAM1	HALLMARK_INTERFERON_GAMMA_RESPONSE
Monocyte	BTG1	HALLMARK_INTERFERON_GAMMA_RESPONSE
Monocyte	PSME2	HALLMARK_INTERFERON_GAMMA_RESPONSE
Monocyte	PLSCR1	HALLMARK_INTERFERON_GAMMA_RESPONSE
Monocyte	CDKN1A	HALLMARK_INTERFERON_GAMMA_RESPONSE
Monocyte	LCP2	HALLMARK_INTERFERON_GAMMA_RESPONSE
Monocyte	PSMB9	HALLMARK_INTERFERON_GAMMA_RESPONSE
Monocyte	PTGS2	HALLMARK_INTERFERON_GAMMA_RESPONSE
Monocyte	CASP1	HALLMARK_INTERFERON_GAMMA_RESPONSE
Monocyte	NFKB1	HALLMARK_INTERFERON_GAMMA_RESPONSE
Monocyte	HLA-DRB1	HALLMARK_INTERFERON_GAMMA_RESPONSE
Monocyte	BST2	HALLMARK_INTERFERON_GAMMA_RESPONSE
Monocyte	PSME1	HALLMARK_INTERFERON_GAMMA_RESPONSE
Monocyte	PNP	HALLMARK_INTERFERON_GAMMA_RESPONSE
Monocyte	UPP1	HALLMARK_INTERFERON_GAMMA_RESPONSE
Monocyte	RIPK2	HALLMARK_INTERFERON_GAMMA_RESPONSE
Monocyte	CD86	HALLMARK_INTERFERON_GAMMA_RESPONSE
Monocyte	PSMB8	HALLMARK_INTERFERON_GAMMA_RESPONSE
Monocyte	VAMP5	HALLMARK_INTERFERON_GAMMA_RESPONSE
Monocyte	TNFAIP2	HALLMARK_INTERFERON_GAMMA_RESPONSE
Monocyte	LY6E	HALLMARK_INTERFERON_GAMMA_RESPONSE
Monocyte	NAMPT	HALLMARK_INTERFERON_GAMMA_RESPONSE
Monocyte	IL10RA	HALLMARK_INTERFERON_GAMMA_RESPONSE
Monocyte	ARL4A	HALLMARK_INTERFERON_GAMMA_RESPONSE
Monocyte	LAP3	HALLMARK_INTERFERON_GAMMA_RESPONSE
Monocyte	CASP4	HALLMARK_INTERFERON_GAMMA_RESPONSE
Monocyte	IRF1	HALLMARK_INTERFERON_GAMMA_RESPONSE
Monocyte	FPR1	HALLMARK_INTERFERON_GAMMA_RESPONSE
Monocyte	PTPN1	HALLMARK_INTERFERON_GAMMA_RESPONSE
Monocyte	STAT3	HALLMARK_INTERFERON_GAMMA_RESPONSE
Monocyte	VAMP8	HALLMARK_INTERFERON_GAMMA_RESPONSE
Monocyte	SAMHD1	HALLMARK_INTERFERON_GAMMA_RESPONSE
Monocyte	CD74	HALLMARK_INTERFERON_GAMMA_RESPONSE
Monocyte	HLA-DMA	HALLMARK_INTERFERON_GAMMA_RESPONSE
Monocyte	PTPN2	HALLMARK_INTERFERON_GAMMA_RESPONSE
Monocyte	HLA-DQA1	HALLMARK_INTERFERON_GAMMA_RESPONSE
Monocyte	RNF213	HALLMARK_INTERFERON_GAMMA_RESPONSE
Monocyte	PLAUR	HALLMARK_INFLAMMATORY_RESPONSE
Monocyte	TIMP1	HALLMARK_INFLAMMATORY_RESPONSE
Monocyte	IL1B	HALLMARK_INFLAMMATORY_RESPONSE
Monocyte	CD48	HALLMARK_INFLAMMATORY_RESPONSE
Monocyte	NLRP3	HALLMARK_INFLAMMATORY_RESPONSE
Monocyte	PDE4B	HALLMARK_INFLAMMATORY_RESPONSE
Monocyte	EMP3	HALLMARK_INFLAMMATORY_RESPONSE
Monocyte	EREG	HALLMARK_INFLAMMATORY_RESPONSE
Monocyte	NFKBIA	HALLMARK_INFLAMMATORY_RESPONSE
Monocyte	HBEGF	HALLMARK_INFLAMMATORY_RESPONSE
Monocyte	ICAM1	HALLMARK_INFLAMMATORY_RESPONSE
Monocyte	ATP2B1	HALLMARK_INFLAMMATORY_RESPONSE
Monocyte	CDKN1A	HALLMARK_INFLAMMATORY_RESPONSE
Monocyte	LCP2	HALLMARK_INFLAMMATORY_RESPONSE
Monocyte	OSM	HALLMARK_INFLAMMATORY_RESPONSE
Monocyte	TNFRSF1B	HALLMARK_INFLAMMATORY_RESPONSE
Monocyte	NFKB1	HALLMARK_INFLAMMATORY_RESPONSE
Monocyte	CD14	HALLMARK_INFLAMMATORY_RESPONSE
Monocyte	BST2	HALLMARK_INFLAMMATORY_RESPONSE
Monocyte	CD55	HALLMARK_INFLAMMATORY_RESPONSE
Monocyte	PTPRE	HALLMARK_INFLAMMATORY_RESPONSE
Monocyte	C5AR1	HALLMARK_INFLAMMATORY_RESPONSE
Monocyte	CYBB	HALLMARK_INFLAMMATORY_RESPONSE
Monocyte	RIPK2	HALLMARK_INFLAMMATORY_RESPONSE
Monocyte	LY6E	HALLMARK_INFLAMMATORY_RESPONSE
Monocyte	NAMPT	HALLMARK_INFLAMMATORY_RESPONSE
Monocyte	IL10RA	HALLMARK_INFLAMMATORY_RESPONSE
Monocyte	RNF144B	HALLMARK_INFLAMMATORY_RESPONSE
Monocyte	IRF1	HALLMARK_INFLAMMATORY_RESPONSE
Monocyte	FPR1	HALLMARK_INFLAMMATORY_RESPONSE
Monocyte	LYN	HALLMARK_INFLAMMATORY_RESPONSE
Monocyte	MXD1	HALLMARK_INFLAMMATORY_RESPONSE
Monocyte	GPR183	HALLMARK_INFLAMMATORY_RESPONSE
Monocyte	OLR1	HALLMARK_INFLAMMATORY_RESPONSE
Monocyte	AQP9	HALLMARK_INFLAMMATORY_RESPONSE
Monocyte	BTG2	HALLMARK_INFLAMMATORY_RESPONSE
Monocyte	SRGN	HALLMARK_ALLOGRAFT_REJECTION
Monocyte	TIMP1	HALLMARK_ALLOGRAFT_REJECTION
Monocyte	IL1B	HALLMARK_ALLOGRAFT_REJECTION
Monocyte	NLRP3	HALLMARK_ALLOGRAFT_REJECTION
Monocyte	HLA-A	HALLMARK_ALLOGRAFT_REJECTION
Monocyte	EREG	HALLMARK_ALLOGRAFT_REJECTION
Monocyte	CTSS	HALLMARK_ALLOGRAFT_REJECTION
Monocyte	B2M	HALLMARK_ALLOGRAFT_REJECTION
Monocyte	ICAM1	HALLMARK_ALLOGRAFT_REJECTION
Monocyte	LCP2	HALLMARK_ALLOGRAFT_REJECTION
Monocyte	CFP	HALLMARK_ALLOGRAFT_REJECTION
Monocyte	CCL4	HALLMARK_ALLOGRAFT_REJECTION
Monocyte	RPL39	HALLMARK_ALLOGRAFT_REJECTION
Monocyte	RIPK2	HALLMARK_ALLOGRAFT_REJECTION
Monocyte	CD86	HALLMARK_ALLOGRAFT_REJECTION
Monocyte	HLA-DRA	HALLMARK_ALLOGRAFT_REJECTION
Monocyte	LY86	HALLMARK_ALLOGRAFT_REJECTION
Monocyte	BCL3	HALLMARK_ALLOGRAFT_REJECTION
Monocyte	UBE2D1	HALLMARK_ALLOGRAFT_REJECTION
Monocyte	FLNA	HALLMARK_ALLOGRAFT_REJECTION
Monocyte	IGSF6	HALLMARK_ALLOGRAFT_REJECTION
Monocyte	CD4	HALLMARK_ALLOGRAFT_REJECTION
Monocyte	GBP2	HALLMARK_ALLOGRAFT_REJECTION
Monocyte	LYN	HALLMARK_ALLOGRAFT_REJECTION
Monocyte	TGFB1	HALLMARK_ALLOGRAFT_REJECTION
Monocyte	FGR	HALLMARK_ALLOGRAFT_REJECTION
Monocyte	CD74	HALLMARK_ALLOGRAFT_REJECTION
Monocyte	HLA-DMA	HALLMARK_ALLOGRAFT_REJECTION
Monocyte	HLA-DMB	HALLMARK_ALLOGRAFT_REJECTION
Monocyte	HLA-DQA1	HALLMARK_ALLOGRAFT_REJECTION
Monocyte	PRKCB	HALLMARK_ALLOGRAFT_REJECTION
Monocyte	ITGB2	HALLMARK_ALLOGRAFT_REJECTION
Monocyte	U2AF1	HALLMARK_MYC_TARGETS_V1
Monocyte	RPL18	HALLMARK_MYC_TARGETS_V1
Monocyte	DDX21	HALLMARK_MYC_TARGETS_V1
Monocyte	PGK1	HALLMARK_MYC_TARGETS_V1
Monocyte	ETF1	HALLMARK_MYC_TARGETS_V1
Monocyte	RPL34	HALLMARK_MYC_TARGETS_V1
Monocyte	PSMB3	HALLMARK_MYC_TARGETS_V1
Monocyte	TRA2B	HALLMARK_MYC_TARGETS_V1
Monocyte	HNRNPA2B1	HALLMARK_MYC_TARGETS_V1
Monocyte	NAP1L1	HALLMARK_MYC_TARGETS_V1
Monocyte	RPS2	HALLMARK_MYC_TARGETS_V1
Monocyte	DDX18	HALLMARK_MYC_TARGETS_V1
Monocyte	PCBP1	HALLMARK_MYC_TARGETS_V1
Monocyte	PTGES3	HALLMARK_MYC_TARGETS_V1
Monocyte	PSMD8	HALLMARK_MYC_TARGETS_V1
Monocyte	SRSF7	HALLMARK_MYC_TARGETS_V1
Monocyte	HNRNPC	HALLMARK_MYC_TARGETS_V1
Monocyte	RAN	HALLMARK_MYC_TARGETS_V1
Monocyte	CCT5	HALLMARK_MYC_TARGETS_V1
Monocyte	HNRNPA3	HALLMARK_MYC_TARGETS_V1
Monocyte	DEK	HALLMARK_MYC_TARGETS_V1
Monocyte	XRCC6	HALLMARK_MYC_TARGETS_V1
Monocyte	TUFM	HALLMARK_MYC_TARGETS_V1
Monocyte	SNRPD3	HALLMARK_MYC_TARGETS_V1
Monocyte	YWHAE	HALLMARK_MYC_TARGETS_V1
Monocyte	PABPC1	HALLMARK_MYC_TARGETS_V1
Monocyte	LSM7	HALLMARK_MYC_TARGETS_V1
Monocyte	EIF1AX	HALLMARK_MYC_TARGETS_V1
Monocyte	SSB	HALLMARK_MYC_TARGETS_V1
Monocyte	LDHA	HALLMARK_MYC_TARGETS_V1
Monocyte	PRDX3	HALLMARK_MYC_TARGETS_V1
Monocyte	HSPE1	HALLMARK_MYC_TARGETS_V1
Monocyte	TIMP1	HALLMARK_APOPTOSIS
Monocyte	IL1B	HALLMARK_APOPTOSIS
Monocyte	GPX1	HALLMARK_APOPTOSIS
Monocyte	ANXA1	HALLMARK_APOPTOSIS
Monocyte	EREG	HALLMARK_APOPTOSIS
Monocyte	SOD2	HALLMARK_APOPTOSIS
Monocyte	DNAJA1	HALLMARK_APOPTOSIS
Monocyte	CDKN1A	HALLMARK_APOPTOSIS
Monocyte	CD44	HALLMARK_APOPTOSIS
Monocyte	IER3	HALLMARK_APOPTOSIS
Monocyte	CASP1	HALLMARK_APOPTOSIS
Monocyte	MCL1	HALLMARK_APOPTOSIS
Monocyte	CD14	HALLMARK_APOPTOSIS
Monocyte	ETF1	HALLMARK_APOPTOSIS
Monocyte	BID	HALLMARK_APOPTOSIS
Monocyte	BIRC3	HALLMARK_APOPTOSIS
Monocyte	CASP4	HALLMARK_APOPTOSIS
Monocyte	GADD45B	HALLMARK_APOPTOSIS
Monocyte	IRF1	HALLMARK_APOPTOSIS
Monocyte	BAX	HALLMARK_APOPTOSIS
Monocyte	VDAC2	HALLMARK_APOPTOSIS
Monocyte	BNIP3L	HALLMARK_APOPTOSIS
Monocyte	SAT1	HALLMARK_APOPTOSIS
Monocyte	ATF3	HALLMARK_APOPTOSIS
Monocyte	BTG2	HALLMARK_APOPTOSIS
Monocyte	PPT1	HALLMARK_APOPTOSIS
Monocyte	HLA-C	HALLMARK_INTERFERON_ALPHA_RESPONSE
Monocyte	B2M	HALLMARK_INTERFERON_ALPHA_RESPONSE
Monocyte	PSME2	HALLMARK_INTERFERON_ALPHA_RESPONSE
Monocyte	PLSCR1	HALLMARK_INTERFERON_ALPHA_RESPONSE
Monocyte	PSMB9	HALLMARK_INTERFERON_ALPHA_RESPONSE
Monocyte	CASP1	HALLMARK_INTERFERON_ALPHA_RESPONSE
Monocyte	BST2	HALLMARK_INTERFERON_ALPHA_RESPONSE
Monocyte	PSME1	HALLMARK_INTERFERON_ALPHA_RESPONSE
Monocyte	RIPK2	HALLMARK_INTERFERON_ALPHA_RESPONSE
Monocyte	PSMB8	HALLMARK_INTERFERON_ALPHA_RESPONSE
Monocyte	LY6E	HALLMARK_INTERFERON_ALPHA_RESPONSE
Monocyte	ELF1	HALLMARK_INTERFERON_ALPHA_RESPONSE
Monocyte	LAP3	HALLMARK_INTERFERON_ALPHA_RESPONSE
Monocyte	IRF1	HALLMARK_INTERFERON_ALPHA_RESPONSE
Monocyte	GBP2	HALLMARK_INTERFERON_ALPHA_RESPONSE
Monocyte	CD74	HALLMARK_INTERFERON_ALPHA_RESPONSE
Monocyte	PLAUR	HALLMARK_COMPLEMENT
Monocyte	TIMP1	HALLMARK_COMPLEMENT
Monocyte	FCER1G	HALLMARK_COMPLEMENT
Monocyte	FCN1	HALLMARK_COMPLEMENT
Monocyte	CTSS	HALLMARK_COMPLEMENT
Monocyte	TNFAIP3	HALLMARK_COMPLEMENT
Monocyte	PLSCR1	HALLMARK_COMPLEMENT
Monocyte	PLEK	HALLMARK_COMPLEMENT
Monocyte	LCP2	HALLMARK_COMPLEMENT
Monocyte	PSMB9	HALLMARK_COMPLEMENT
Monocyte	CASP1	HALLMARK_COMPLEMENT
Monocyte	KYNU	HALLMARK_COMPLEMENT
Monocyte	CD55	HALLMARK_COMPLEMENT
Monocyte	CEBPB	HALLMARK_COMPLEMENT
Monocyte	HSPA1A	HALLMARK_COMPLEMENT
Monocyte	EHD1	HALLMARK_COMPLEMENT
Monocyte	LAP3	HALLMARK_COMPLEMENT
Monocyte	CASP4	HALLMARK_COMPLEMENT
Monocyte	IRF1	HALLMARK_COMPLEMENT
Monocyte	ANXA5	HALLMARK_COMPLEMENT
Monocyte	LYN	HALLMARK_COMPLEMENT
Monocyte	DUSP6	HALLMARK_COMPLEMENT
Monocyte	OLR1	HALLMARK_COMPLEMENT
Monocyte	GNAI2	HALLMARK_COMPLEMENT
Monocyte	CTSL	HALLMARK_COMPLEMENT
Monocyte	CTSC	HALLMARK_COMPLEMENT
Monocyte	ALDOA	HALLMARK_HYPOXIA
Monocyte	PLAUR	HALLMARK_HYPOXIA
Monocyte	PPP1R15A	HALLMARK_HYPOXIA
Monocyte	S100A4	HALLMARK_HYPOXIA
Monocyte	TNFAIP3	HALLMARK_HYPOXIA
Monocyte	PNRC1	HALLMARK_HYPOXIA
Monocyte	BTG1	HALLMARK_HYPOXIA
Monocyte	FOSL2	HALLMARK_HYPOXIA
Monocyte	CDKN1A	HALLMARK_HYPOXIA
Monocyte	IER3	HALLMARK_HYPOXIA
Monocyte	PFKFB3	HALLMARK_HYPOXIA
Monocyte	PGK1	HALLMARK_HYPOXIA
Monocyte	VEGFA	HALLMARK_HYPOXIA
Monocyte	DUSP1	HALLMARK_HYPOXIA
Monocyte	ZFP36	HALLMARK_HYPOXIA
Monocyte	NFIL3	HALLMARK_HYPOXIA
Monocyte	SLC2A3	HALLMARK_HYPOXIA
Monocyte	GLRX	HALLMARK_HYPOXIA
Monocyte	WSB1	HALLMARK_HYPOXIA
Monocyte	ENO1	HALLMARK_HYPOXIA
Monocyte	GAPDH	HALLMARK_HYPOXIA
Monocyte	BNIP3L	HALLMARK_HYPOXIA
Monocyte	ATF3	HALLMARK_HYPOXIA
Monocyte	TGFBI	HALLMARK_HYPOXIA
Monocyte	LDHA	HALLMARK_HYPOXIA
Monocyte	PLIN2	HALLMARK_HYPOXIA
Monocyte	ALDOA	HALLMARK_MTORC1_SIGNALING
Monocyte	FGL2	HALLMARK_MTORC1_SIGNALING
Monocyte	PPP1R15A	HALLMARK_MTORC1_SIGNALING
Monocyte	CDKN1A	HALLMARK_MTORC1_SIGNALING
Monocyte	CFP	HALLMARK_MTORC1_SIGNALING
Monocyte	PNP	HALLMARK_MTORC1_SIGNALING
Monocyte	PGK1	HALLMARK_MTORC1_SIGNALING
Monocyte	ETF1	HALLMARK_MTORC1_SIGNALING
Monocyte	FKBP2	HALLMARK_MTORC1_SIGNALING
Monocyte	NAMPT	HALLMARK_MTORC1_SIGNALING
Monocyte	SERP1	HALLMARK_MTORC1_SIGNALING
Monocyte	NFIL3	HALLMARK_MTORC1_SIGNALING
Monocyte	SLC2A3	HALLMARK_MTORC1_SIGNALING
Monocyte	GLRX	HALLMARK_MTORC1_SIGNALING
Monocyte	CORO1A	HALLMARK_MTORC1_SIGNALING
Monocyte	ENO1	HALLMARK_MTORC1_SIGNALING
Monocyte	GAPDH	HALLMARK_MTORC1_SIGNALING
Monocyte	MAP2K3	HALLMARK_MTORC1_SIGNALING
Monocyte	M6PR	HALLMARK_MTORC1_SIGNALING
Monocyte	BTG2	HALLMARK_MTORC1_SIGNALING
Monocyte	LDHA	HALLMARK_MTORC1_SIGNALING
Monocyte	ITGB2	HALLMARK_MTORC1_SIGNALING
Monocyte	HSPA9	HALLMARK_MTORC1_SIGNALING
Monocyte	HSPE1	HALLMARK_MTORC1_SIGNALING
Monocyte	CTSC	HALLMARK_MTORC1_SIGNALING
Monocyte	SLA	HALLMARK_MTORC1_SIGNALING
Monocyte	ALDOA	HALLMARK_UV_RESPONSE_UP
Monocyte	SOD2	HALLMARK_UV_RESPONSE_UP
Monocyte	NFKBIA	HALLMARK_UV_RESPONSE_UP
Monocyte	DNAJA1	HALLMARK_UV_RESPONSE_UP
Monocyte	ICAM1	HALLMARK_UV_RESPONSE_UP
Monocyte	BTG1	HALLMARK_UV_RESPONSE_UP
Monocyte	FOSB	HALLMARK_UV_RESPONSE_UP
Monocyte	PPIF	HALLMARK_UV_RESPONSE_UP
Monocyte	DDX21	HALLMARK_UV_RESPONSE_UP
Monocyte	NR4A1	HALLMARK_UV_RESPONSE_UP
Monocyte	JUNB	HALLMARK_UV_RESPONSE_UP
Monocyte	BID	HALLMARK_UV_RESPONSE_UP
Monocyte	HLA-F	HALLMARK_UV_RESPONSE_UP
Monocyte	CXCL2	HALLMARK_UV_RESPONSE_UP
Monocyte	IRF1	HALLMARK_UV_RESPONSE_UP
Monocyte	PPP1R2	HALLMARK_UV_RESPONSE_UP
Monocyte	LYN	HALLMARK_UV_RESPONSE_UP
Monocyte	DNAJB1	HALLMARK_UV_RESPONSE_UP
Monocyte	ATF3	HALLMARK_UV_RESPONSE_UP
Monocyte	EIF5	HALLMARK_UV_RESPONSE_UP
Monocyte	BTG2	HALLMARK_UV_RESPONSE_UP
Monocyte	PPT1	HALLMARK_UV_RESPONSE_UP
Monocyte	CD48	HALLMARK_IL2_STAT5_SIGNALING
Monocyte	FGL2	HALLMARK_IL2_STAT5_SIGNALING
Monocyte	MAP3K8	HALLMARK_IL2_STAT5_SIGNALING
Monocyte	PLSCR1	HALLMARK_IL2_STAT5_SIGNALING
Monocyte	CD44	HALLMARK_IL2_STAT5_SIGNALING
Monocyte	TNFRSF1B	HALLMARK_IL2_STAT5_SIGNALING
Monocyte	CD83	HALLMARK_IL2_STAT5_SIGNALING
Monocyte	PNP	HALLMARK_IL2_STAT5_SIGNALING
Monocyte	GSTO1	HALLMARK_IL2_STAT5_SIGNALING
Monocyte	CD86	HALLMARK_IL2_STAT5_SIGNALING
Monocyte	NFKBIZ	HALLMARK_IL2_STAT5_SIGNALING
Monocyte	IL10RA	HALLMARK_IL2_STAT5_SIGNALING
Monocyte	ARL4A	HALLMARK_IL2_STAT5_SIGNALING
Monocyte	GADD45B	HALLMARK_IL2_STAT5_SIGNALING
Monocyte	AHNAK	HALLMARK_IL2_STAT5_SIGNALING
Monocyte	NFIL3	HALLMARK_IL2_STAT5_SIGNALING
Monocyte	SLC2A3	HALLMARK_IL2_STAT5_SIGNALING
Monocyte	RNH1	HALLMARK_IL2_STAT5_SIGNALING
Monocyte	GLIPR2	HALLMARK_IL2_STAT5_SIGNALING
Monocyte	MXD1	HALLMARK_IL2_STAT5_SIGNALING
Monocyte	PRNP	HALLMARK_IL2_STAT5_SIGNALING
Monocyte	GABARAPL1	HALLMARK_IL2_STAT5_SIGNALING
Monocyte	CTSZ	HALLMARK_IL2_STAT5_SIGNALING
Monocyte	PLIN2	HALLMARK_IL2_STAT5_SIGNALING
Monocyte	PPP1R15A	HALLMARK_P53_PATHWAY
Monocyte	S100A4	HALLMARK_P53_PATHWAY
Monocyte	HBEGF	HALLMARK_P53_PATHWAY
Monocyte	RPL18	HALLMARK_P53_PATHWAY
Monocyte	BTG1	HALLMARK_P53_PATHWAY
Monocyte	CDKN1A	HALLMARK_P53_PATHWAY
Monocyte	IER3	HALLMARK_P53_PATHWAY
Monocyte	CASP1	HALLMARK_P53_PATHWAY
Monocyte	IER5	HALLMARK_P53_PATHWAY
Monocyte	PTPRE	HALLMARK_P53_PATHWAY
Monocyte	S100A10	HALLMARK_P53_PATHWAY
Monocyte	UPP1	HALLMARK_P53_PATHWAY
Monocyte	PLK3	HALLMARK_P53_PATHWAY
Monocyte	KLF4	HALLMARK_P53_PATHWAY
Monocyte	DNTTIP2	HALLMARK_P53_PATHWAY
Monocyte	NINJ1	HALLMARK_P53_PATHWAY
Monocyte	TGFB1	HALLMARK_P53_PATHWAY
Monocyte	MXD1	HALLMARK_P53_PATHWAY
Monocyte	VAMP8	HALLMARK_P53_PATHWAY
Monocyte	BAX	HALLMARK_P53_PATHWAY
Monocyte	SAT1	HALLMARK_P53_PATHWAY
Monocyte	ATF3	HALLMARK_P53_PATHWAY
Monocyte	SLC3A2	HALLMARK_P53_PATHWAY
Monocyte	BTG2	HALLMARK_P53_PATHWAY
Monocyte	PLAUR	HALLMARK_KRAS_SIGNALING_UP
Monocyte	IL1B	HALLMARK_KRAS_SIGNALING_UP
Monocyte	FCER1G	HALLMARK_KRAS_SIGNALING_UP
Monocyte	EREG	HALLMARK_KRAS_SIGNALING_UP
Monocyte	PPP1R15A	HALLMARK_KRAS_SIGNALING_UP
Monocyte	CTSS	HALLMARK_KRAS_SIGNALING_UP
Monocyte	HBEGF	HALLMARK_KRAS_SIGNALING_UP
Monocyte	TNFAIP3	HALLMARK_KRAS_SIGNALING_UP
Monocyte	G0S2	HALLMARK_KRAS_SIGNALING_UP
Monocyte	PTGS2	HALLMARK_KRAS_SIGNALING_UP
Monocyte	CD37	HALLMARK_KRAS_SIGNALING_UP
Monocyte	TNFRSF1B	HALLMARK_KRAS_SIGNALING_UP
Monocyte	KLF4	HALLMARK_KRAS_SIGNALING_UP
Monocyte	PSMB8	HALLMARK_KRAS_SIGNALING_UP
Monocyte	BIRC3	HALLMARK_KRAS_SIGNALING_UP
Monocyte	IL10RA	HALLMARK_KRAS_SIGNALING_UP
Monocyte	GLRX	HALLMARK_KRAS_SIGNALING_UP
Monocyte	LY96	HALLMARK_KRAS_SIGNALING_UP
Monocyte	DUSP6	HALLMARK_KRAS_SIGNALING_UP
Monocyte	MAFB	HALLMARK_KRAS_SIGNALING_UP
Monocyte	DOCK2	HALLMARK_KRAS_SIGNALING_UP
Monocyte	ITGB2	HALLMARK_KRAS_SIGNALING_UP
Plasma	EIF4A1	HALLMARK_MYC_TARGETS_V1
Plasma	RPL22	HALLMARK_MYC_TARGETS_V1
Plasma	RPL6	HALLMARK_MYC_TARGETS_V1
Plasma	RPS10	HALLMARK_MYC_TARGETS_V1
Plasma	U2AF1	HALLMARK_MYC_TARGETS_V1
Plasma	RPS2	HALLMARK_MYC_TARGETS_V1
Plasma	MRPL23	HALLMARK_MYC_TARGETS_V1
Plasma	RPS6	HALLMARK_MYC_TARGETS_V1
Plasma	RPS3	HALLMARK_MYC_TARGETS_V1
Plasma	RPL34	HALLMARK_MYC_TARGETS_V1
Plasma	HNRNPA1	HALLMARK_MYC_TARGETS_V1
Plasma	RPL18	HALLMARK_MYC_TARGETS_V1
Plasma	RPS5	HALLMARK_MYC_TARGETS_V1
Plasma	SRM	HALLMARK_MYC_TARGETS_V1
Plasma	PPIA	HALLMARK_MYC_TARGETS_V1
Plasma	TUFM	HALLMARK_MYC_TARGETS_V1
Plasma	RANBP1	HALLMARK_MYC_TARGETS_V1
Plasma	PSMA1	HALLMARK_MYC_TARGETS_V1
Plasma	ERH	HALLMARK_MYC_TARGETS_V1
Plasma	LSM7	HALLMARK_MYC_TARGETS_V1
Plasma	RPL14	HALLMARK_MYC_TARGETS_V1
Plasma	LDHA	HALLMARK_MYC_TARGETS_V1
Plasma	PSMB3	HALLMARK_MYC_TARGETS_V1
Plasma	RAN	HALLMARK_MYC_TARGETS_V1
Plasma	SNRPD2	HALLMARK_MYC_TARGETS_V1
Plasma	PSMD8	HALLMARK_MYC_TARGETS_V1
Plasma	HNRNPA3	HALLMARK_MYC_TARGETS_V1
Plasma	NDUFAB1	HALLMARK_MYC_TARGETS_V1
Plasma	PCBP1	HALLMARK_MYC_TARGETS_V1
Plasma	UBE2L3	HALLMARK_MYC_TARGETS_V1
Plasma	SSBP1	HALLMARK_MYC_TARGETS_V1
Plasma	SRSF3	HALLMARK_MYC_TARGETS_V1
Plasma	SNRPD1	HALLMARK_MYC_TARGETS_V1
Plasma	SLC25A3	HALLMARK_MYC_TARGETS_V1
Plasma	NME1	HALLMARK_MYC_TARGETS_V1
Plasma	PSMB2	HALLMARK_MYC_TARGETS_V1
Plasma	ACP1	HALLMARK_MYC_TARGETS_V1
Plasma	RPLP0	HALLMARK_MYC_TARGETS_V1
Plasma	EIF1AX	HALLMARK_MYC_TARGETS_V1
Plasma	SNRPG	HALLMARK_MYC_TARGETS_V1
Plasma	EIF4G2	HALLMARK_MYC_TARGETS_V1
Plasma	CYC1	HALLMARK_MYC_TARGETS_V1
Plasma	YWHAQ	HALLMARK_MYC_TARGETS_V1
Plasma	COX5A	HALLMARK_MYC_TARGETS_V1
Plasma	PTGES3	HALLMARK_MYC_TARGETS_V1
Plasma	CNBP	HALLMARK_MYC_TARGETS_V1
Plasma	PSMA4	HALLMARK_MYC_TARGETS_V1
Plasma	SNRPD3	HALLMARK_MYC_TARGETS_V1
Plasma	HNRNPA2B1	HALLMARK_MYC_TARGETS_V1
Plasma	PGK1	HALLMARK_MYC_TARGETS_V1
Plasma	AP3S1	HALLMARK_MYC_TARGETS_V1
Plasma	PRDX4	HALLMARK_MYC_TARGETS_V1
Plasma	YWHAE	HALLMARK_MYC_TARGETS_V1
Plasma	NDUFV2	HALLMARK_OXIDATIVE_PHOSPHORYLATION
Plasma	COX5B	HALLMARK_OXIDATIVE_PHOSPHORYLATION
Plasma	NDUFB7	HALLMARK_OXIDATIVE_PHOSPHORYLATION
Plasma	COX4I1	HALLMARK_OXIDATIVE_PHOSPHORYLATION
Plasma	MGST3	HALLMARK_OXIDATIVE_PHOSPHORYLATION
Plasma	NDUFC2	HALLMARK_OXIDATIVE_PHOSPHORYLATION
Plasma	COX7B	HALLMARK_OXIDATIVE_PHOSPHORYLATION
Plasma	COX6B1	HALLMARK_OXIDATIVE_PHOSPHORYLATION
Plasma	ECH1	HALLMARK_OXIDATIVE_PHOSPHORYLATION
Plasma	ACADVL	HALLMARK_OXIDATIVE_PHOSPHORYLATION
Plasma	COX7A2	HALLMARK_OXIDATIVE_PHOSPHORYLATION
Plasma	LDHA	HALLMARK_OXIDATIVE_PHOSPHORYLATION
Plasma	TIMM8B	HALLMARK_OXIDATIVE_PHOSPHORYLATION
Plasma	SLC25A6	HALLMARK_OXIDATIVE_PHOSPHORYLATION
Plasma	IDH2	HALLMARK_OXIDATIVE_PHOSPHORYLATION
Plasma	UQCRH	HALLMARK_OXIDATIVE_PHOSPHORYLATION
Plasma	NDUFAB1	HALLMARK_OXIDATIVE_PHOSPHORYLATION
Plasma	NDUFS6	HALLMARK_OXIDATIVE_PHOSPHORYLATION
Plasma	NDUFB2	HALLMARK_OXIDATIVE_PHOSPHORYLATION
Plasma	NDUFB3	HALLMARK_OXIDATIVE_PHOSPHORYLATION
Plasma	NDUFS8	HALLMARK_OXIDATIVE_PHOSPHORYLATION
Plasma	NDUFA4	HALLMARK_OXIDATIVE_PHOSPHORYLATION
Plasma	COX8A	HALLMARK_OXIDATIVE_PHOSPHORYLATION
Plasma	UQCRB	HALLMARK_OXIDATIVE_PHOSPHORYLATION
Plasma	NDUFS7	HALLMARK_OXIDATIVE_PHOSPHORYLATION
Plasma	ATP6V0B	HALLMARK_OXIDATIVE_PHOSPHORYLATION
Plasma	ATP6V0E1	HALLMARK_OXIDATIVE_PHOSPHORYLATION
Plasma	COX7A2L	HALLMARK_OXIDATIVE_PHOSPHORYLATION
Plasma	NDUFA2	HALLMARK_OXIDATIVE_PHOSPHORYLATION
Plasma	UQCR10	HALLMARK_OXIDATIVE_PHOSPHORYLATION
Plasma	COX6C	HALLMARK_OXIDATIVE_PHOSPHORYLATION
Plasma	COX7C	HALLMARK_OXIDATIVE_PHOSPHORYLATION
Plasma	SLC25A3	HALLMARK_OXIDATIVE_PHOSPHORYLATION
Plasma	UQCRQ	HALLMARK_OXIDATIVE_PHOSPHORYLATION
Plasma	NDUFB4	HALLMARK_OXIDATIVE_PHOSPHORYLATION
Plasma	VDAC2	HALLMARK_OXIDATIVE_PHOSPHORYLATION
Plasma	UQCRFS1	HALLMARK_OXIDATIVE_PHOSPHORYLATION
Plasma	COX6A1	HALLMARK_OXIDATIVE_PHOSPHORYLATION
Plasma	ATP6V1F	HALLMARK_OXIDATIVE_PHOSPHORYLATION
Plasma	CYC1	HALLMARK_OXIDATIVE_PHOSPHORYLATION
Plasma	ATP6V1G1	HALLMARK_OXIDATIVE_PHOSPHORYLATION
Plasma	GPX4	HALLMARK_OXIDATIVE_PHOSPHORYLATION
Plasma	NDUFC1	HALLMARK_OXIDATIVE_PHOSPHORYLATION
Plasma	COX5A	HALLMARK_OXIDATIVE_PHOSPHORYLATION
Plasma	COX17	HALLMARK_OXIDATIVE_PHOSPHORYLATION
Plasma	NDUFA6	HALLMARK_OXIDATIVE_PHOSPHORYLATION
Plasma	NDUFA3	HALLMARK_OXIDATIVE_PHOSPHORYLATION
Plasma	NDUFB1	HALLMARK_OXIDATIVE_PHOSPHORYLATION
Plasma	MPC1	HALLMARK_OXIDATIVE_PHOSPHORYLATION
Plasma	LDHB	HALLMARK_OXIDATIVE_PHOSPHORYLATION
Plasma	LSP1	HALLMARK_REACTIVE_OXYGEN_SPECIES_PATHWAY
Plasma	LAMTOR5	HALLMARK_REACTIVE_OXYGEN_SPECIES_PATHWAY
Plasma	PRDX2	HALLMARK_REACTIVE_OXYGEN_SPECIES_PATHWAY
Plasma	TXN	HALLMARK_REACTIVE_OXYGEN_SPECIES_PATHWAY
Plasma	NDUFB4	HALLMARK_REACTIVE_OXYGEN_SPECIES_PATHWAY
Plasma	PRDX1	HALLMARK_REACTIVE_OXYGEN_SPECIES_PATHWAY
Plasma	GPX4	HALLMARK_REACTIVE_OXYGEN_SPECIES_PATHWAY
Plasma	PRDX6	HALLMARK_REACTIVE_OXYGEN_SPECIES_PATHWAY
Plasma	ATOX1	HALLMARK_REACTIVE_OXYGEN_SPECIES_PATHWAY
Plasma	NDUFA6	HALLMARK_REACTIVE_OXYGEN_SPECIES_PATHWAY
Plasma	SOD1	HALLMARK_REACTIVE_OXYGEN_SPECIES_PATHWAY
Plasma	JUNB	HALLMARK_REACTIVE_OXYGEN_SPECIES_PATHWAY
Plasma	PRDX4	HALLMARK_REACTIVE_OXYGEN_SPECIES_PATHWAY
Plasma	HLA-C	HALLMARK_INTERFERON_ALPHA_RESPONSE
Plasma	IFI27	HALLMARK_INTERFERON_ALPHA_RESPONSE
Plasma	BST2	HALLMARK_INTERFERON_ALPHA_RESPONSE
Plasma	B2M	HALLMARK_INTERFERON_ALPHA_RESPONSE
Plasma	PSME2	HALLMARK_INTERFERON_ALPHA_RESPONSE
Plasma	ISG15	HALLMARK_INTERFERON_ALPHA_RESPONSE
Plasma	IFITM3	HALLMARK_INTERFERON_ALPHA_RESPONSE
Plasma	LY6E	HALLMARK_INTERFERON_ALPHA_RESPONSE
Plasma	PSMB9	HALLMARK_INTERFERON_ALPHA_RESPONSE
Plasma	PSME1	HALLMARK_INTERFERON_ALPHA_RESPONSE
Plasma	CD74	HALLMARK_INTERFERON_ALPHA_RESPONSE
Plasma	PSMB8	HALLMARK_INTERFERON_ALPHA_RESPONSE
Plasma	PSMA3	HALLMARK_INTERFERON_ALPHA_RESPONSE
Plasma	CD47	HALLMARK_INTERFERON_ALPHA_RESPONSE
Plasma	IFITM2	HALLMARK_INTERFERON_ALPHA_RESPONSE
Plasma	TXNIP	HALLMARK_INTERFERON_ALPHA_RESPONSE
Plasma	EIF4A1	HALLMARK_UNFOLDED_PROTEIN_RESPONSE
Plasma	XBP1	HALLMARK_UNFOLDED_PROTEIN_RESPONSE
Plasma	RPS14	HALLMARK_UNFOLDED_PROTEIN_RESPONSE
Plasma	EEF2	HALLMARK_UNFOLDED_PROTEIN_RESPONSE
Plasma	SPCS1	HALLMARK_UNFOLDED_PROTEIN_RESPONSE
Plasma	DDIT4	HALLMARK_UNFOLDED_PROTEIN_RESPONSE
Plasma	CALR	HALLMARK_UNFOLDED_PROTEIN_RESPONSE
Plasma	CEBPB	HALLMARK_UNFOLDED_PROTEIN_RESPONSE
Plasma	YIF1A	HALLMARK_UNFOLDED_PROTEIN_RESPONSE
Plasma	SEC11A	HALLMARK_UNFOLDED_PROTEIN_RESPONSE
Plasma	DNAJB9	HALLMARK_UNFOLDED_PROTEIN_RESPONSE
Plasma	SPCS3	HALLMARK_UNFOLDED_PROTEIN_RESPONSE
Plasma	BANF1	HALLMARK_UNFOLDED_PROTEIN_RESPONSE
Plasma	EIF4A2	HALLMARK_UNFOLDED_PROTEIN_RESPONSE
Plasma	SRPRB	HALLMARK_UNFOLDED_PROTEIN_RESPONSE
Plasma	PDIA6	HALLMARK_UNFOLDED_PROTEIN_RESPONSE
Plasma	HERPUD1	HALLMARK_UNFOLDED_PROTEIN_RESPONSE
Plasma	CD63	HALLMARK_PROTEIN_SECRETION
Plasma	TMED2	HALLMARK_PROTEIN_SECRETION
Plasma	COPE	HALLMARK_PROTEIN_SECRETION
Plasma	RER1	HALLMARK_PROTEIN_SECRETION
Plasma	TMED10	HALLMARK_PROTEIN_SECRETION
Plasma	AP2M1	HALLMARK_PROTEIN_SECRETION
Plasma	TPD52	HALLMARK_PROTEIN_SECRETION
Plasma	ATP1A1	HALLMARK_PROTEIN_SECRETION
Plasma	ERGIC3	HALLMARK_PROTEIN_SECRETION
Plasma	CLTA	HALLMARK_PROTEIN_SECRETION
Plasma	AP2S1	HALLMARK_PROTEIN_SECRETION
Plasma	ARF1	HALLMARK_PROTEIN_SECRETION
Plasma	SOD1	HALLMARK_PROTEIN_SECRETION
Plasma	AP3S1	HALLMARK_PROTEIN_SECRETION
Plasma	LAMP2	HALLMARK_PROTEIN_SECRETION
Plasma	IFI27	HALLMARK_INTERFERON_GAMMA_RESPONSE
Plasma	BST2	HALLMARK_INTERFERON_GAMMA_RESPONSE
Plasma	HLA-A	HALLMARK_INTERFERON_GAMMA_RESPONSE
Plasma	B2M	HALLMARK_INTERFERON_GAMMA_RESPONSE
Plasma	PSME2	HALLMARK_INTERFERON_GAMMA_RESPONSE
Plasma	ISG15	HALLMARK_INTERFERON_GAMMA_RESPONSE
Plasma	IFITM3	HALLMARK_INTERFERON_GAMMA_RESPONSE
Plasma	LY6E	HALLMARK_INTERFERON_GAMMA_RESPONSE
Plasma	VAMP8	HALLMARK_INTERFERON_GAMMA_RESPONSE
Plasma	CD38	HALLMARK_INTERFERON_GAMMA_RESPONSE
Plasma	IFNAR2	HALLMARK_INTERFERON_GAMMA_RESPONSE
Plasma	SRI	HALLMARK_INTERFERON_GAMMA_RESPONSE
Plasma	PSMB9	HALLMARK_INTERFERON_GAMMA_RESPONSE
Plasma	PSME1	HALLMARK_INTERFERON_GAMMA_RESPONSE
Plasma	CD74	HALLMARK_INTERFERON_GAMMA_RESPONSE
Plasma	PSMB8	HALLMARK_INTERFERON_GAMMA_RESPONSE
Plasma	TAPBP	HALLMARK_INTERFERON_GAMMA_RESPONSE
Plasma	MT2A	HALLMARK_INTERFERON_GAMMA_RESPONSE
Plasma	PSMB2	HALLMARK_INTERFERON_GAMMA_RESPONSE
Plasma	PSMA3	HALLMARK_INTERFERON_GAMMA_RESPONSE
Plasma	IFITM2	HALLMARK_INTERFERON_GAMMA_RESPONSE
Plasma	HLA-DRB1	HALLMARK_INTERFERON_GAMMA_RESPONSE
Plasma	HLA-B	HALLMARK_INTERFERON_GAMMA_RESPONSE
Plasma	TXNIP	HALLMARK_INTERFERON_GAMMA_RESPONSE
Plasma	HLA-DMA	HALLMARK_INTERFERON_GAMMA_RESPONSE
Plasma	ALDOA	HALLMARK_MTORC1_SIGNALING
Plasma	XBP1	HALLMARK_MTORC1_SIGNALING
Plasma	FKBP2	HALLMARK_MTORC1_SIGNALING
Plasma	CORO1A	HALLMARK_MTORC1_SIGNALING
Plasma	PPIA	HALLMARK_MTORC1_SIGNALING
Plasma	DDIT4	HALLMARK_MTORC1_SIGNALING
Plasma	CALR	HALLMARK_MTORC1_SIGNALING
Plasma	GAPDH	HALLMARK_MTORC1_SIGNALING
Plasma	PDK1	HALLMARK_MTORC1_SIGNALING
Plasma	SDF2L1	HALLMARK_MTORC1_SIGNALING
Plasma	LDHA	HALLMARK_MTORC1_SIGNALING
Plasma	CD9	HALLMARK_MTORC1_SIGNALING
Plasma	SEC11A	HALLMARK_MTORC1_SIGNALING
Plasma	PPA1	HALLMARK_MTORC1_SIGNALING
Plasma	BTG2	HALLMARK_MTORC1_SIGNALING
Plasma	ENO1	HALLMARK_MTORC1_SIGNALING
Plasma	PSMB5	HALLMARK_MTORC1_SIGNALING
Plasma	RPN1	HALLMARK_MTORC1_SIGNALING
Plasma	TPI1	HALLMARK_MTORC1_SIGNALING
Plasma	PSMA3	HALLMARK_MTORC1_SIGNALING
Plasma	PRDX1	HALLMARK_MTORC1_SIGNALING
Plasma	UBE2D3	HALLMARK_MTORC1_SIGNALING
Plasma	PSMA4	HALLMARK_MTORC1_SIGNALING
Plasma	RAB1A	HALLMARK_MTORC1_SIGNALING
Plasma	PGK1	HALLMARK_MTORC1_SIGNALING
