# Supplementary material for: Elucidating Pancreatic Ductal Adenocarcinoma Carcinogenesis at Single-Cell Resolution and Identifying Subtype Specific Drug Candidates
Source: Int J Mol Sci. 2025 Dec 14;26(24):12031. doi: 10.3390/ijms262412031 (PMC12732769; doi:10.3390/ijms262412031)
Supplement: Supplementary file 1 [file ijms-26-12031-s001.zip › Supplementary Table S6.xlsx]

## Sheet: top80_LR_unique
number	unique_LR
1	APP_CD74
2	MIF_CD74_CXCR4
3	MIF_CD74_CD44
4	HLA-DRA_CD4
5	SPP1_CD44
6	HLA-DRB1_CD4
7	HLA-DPA1_CD4
8	PTPRC_MRC1
9	HLA-DPB1_CD4
10	HLA-DQB1_CD4
11	CCL3_CCR1
12	HLA-DQA1_CD4
13	HLA-DMA_CD4
14	ITGB2_ICAM1
15	CD99_CD99
16	LGALS9_CD44
17	ANXA1_FPR1
18	FN1_CD44
19	SPP1_ITGAV_ITGB1

## Sheet: top80_LR
number	Normal	PRE	Malignant
1	APP_CD74	APP_CD74	SPP1_CD44
2	MIF_CD74_CXCR4	APP_CD74	SPP1_CD44
3	MIF_CD74_CD44	APP_CD74	APP_CD74
4	MIF_CD74_CD44	APP_CD74	APP_CD74
5	MIF_CD74_CD44	APP_CD74	SPP1_CD44
6	APP_CD74	APP_CD74	SPP1_CD44
7	APP_CD74	SPP1_CD44	SPP1_CD44
8	MIF_CD74_CD44	SPP1_CD44	APP_CD74
9	APP_CD74	MIF_CD74_CD44	SPP1_CD44
10	MIF_CD74_CXCR4	MIF_CD74_CXCR4	APP_CD74
11	MIF_CD74_CXCR4	SPP1_CD44	SPP1_CD44
12	APP_CD74	SPP1_CD44	SPP1_CD44
13	APP_CD74	MIF_CD74_CD44	SPP1_CD44
14	HLA-DRA_CD4	MIF_CD74_CXCR4	APP_CD74
15	MIF_CD74_CXCR4	MIF_CD74_CD44	APP_CD74
16	HLA-DRA_CD4	MIF_CD74_CD44	HLA-DRA_CD4
17	HLA-DRA_CD4	MIF_CD74_CD44	HLA-DRB1_CD4
18	HLA-DRA_CD4	PTPRC_MRC1	MIF_CD74_CD44
19	SPP1_CD44	MIF_CD74_CD44	MIF_CD74_CD44
20	MIF_CD74_CD44	MIF_CD74_CXCR4	MIF_CD74_CD44
21	HLA-DRA_CD4	HLA-DRA_CD4	HLA-DRA_CD4
22	HLA-DRB1_CD4	SPP1_CD44	MIF_CD74_CD44
23	SPP1_CD44	SPP1_CD44	MIF_CD74_CD44
24	HLA-DRA_CD4	MIF_CD74_CXCR4	MIF_CD74_CD44
25	HLA-DRB1_CD4	SPP1_CD44	HLA-DRA_CD4
26	HLA-DRB1_CD4	HLA-DRA_CD4	MIF_CD74_CD44
27	HLA-DRB1_CD4	PTPRC_MRC1	MIF_CD74_CD44
28	HLA-DPA1_CD4	HLA-DRA_CD4	MIF_CD74_CD44
29	PTPRC_MRC1	HLA-DRA_CD4	HLA-DRA_CD4
30	HLA-DPB1_CD4	SPP1_CD44	MIF_CD74_CXCR4
31	HLA-DPB1_CD4	SPP1_CD44	MIF_CD74_CD44
32	HLA-DPA1_CD4	HLA-DRA_CD4	MIF_CD74_CXCR4
33	SPP1_CD44	MIF_CD74_CD44	MIF_CD74_CD44
34	MIF_CD74_CD44	SPP1_CD44	APP_CD74
35	HLA-DPB1_CD4	PTPRC_MRC1	MIF_CD74_CXCR4
36	HLA-DPA1_CD4	SPP1_CD44	HLA-DPA1_CD4
37	PTPRC_MRC1	PTPRC_MRC1	MIF_CD74_CD44
38	HLA-DPB1_CD4	MIF_CD74_CXCR4	MIF_CD74_CXCR4
39	HLA-DPA1_CD4	PTPRC_MRC1	MIF_CD74_CXCR4
40	HLA-DRB1_CD4	PTPRC_MRC1	HLA-DRA_CD4
41	SPP1_CD44	SPP1_CD44	MIF_CD74_CXCR4
42	PTPRC_MRC1	HLA-DRA_CD4	MIF_CD74_CXCR4
43	MIF_CD74_CXCR4	PTPRC_MRC1	MIF_CD74_CD44
44	PTPRC_MRC1	HLA-DRB1_CD4	HLA-DPB1_CD4
45	SPP1_CD44	SPP1_CD44	HLA-DRA_CD4
46	SPP1_CD44	HLA-DPA1_CD4	MIF_CD74_CXCR4
47	HLA-DPB1_CD4	ITGB2_ICAM1	MIF_CD74_CXCR4
48	MIF_CD74_CXCR4	PTPRC_MRC1	MIF_CD74_CXCR4
49	MIF_CD74_CD44	SPP1_CD44	MIF_CD74_CXCR4
50	MIF_CD74_CD44	SPP1_CD44	MIF_CD74_CXCR4
51	SPP1_CD44	MIF_CD74_CD44	HLA-DRB1_CD4
52	MIF_CD74_CD44	SPP1_CD44	HLA-DRB1_CD4
53	SPP1_CD44	MIF_CD74_CXCR4	HLA-DRB1_CD4
54	HLA-DPA1_CD4	SPP1_CD44	MIF_CD74_CXCR4
55	HLA-DRB1_CD4	PTPRC_MRC1	APP_CD74
56	HLA-DQB1_CD4	MIF_CD74_CD44	HLA-DQA1_CD4
57	MIF_CD74_CXCR4	PTPRC_MRC1	HLA-DRB1_CD4
58	HLA-DQB1_CD4	HLA-DRB1_CD4	HLA-DPA1_CD4
59	MIF_CD74_CD44	PTPRC_MRC1	HLA-DQB1_CD4
60	PTPRC_MRC1	ITGB2_ICAM1	HLA-DPA1_CD4
61	HLA-DQB1_CD4	HLA-DRB1_CD4	HLA-DPA1_CD4
62	CCL3_CCR1	MIF_CD74_CD44	HLA-DPB1_CD4
63	MIF_CD74_CXCR4	MIF_CD74_CD44	HLA-DRB1_CD4
64	MIF_CD74_CXCR4	ITGB2_ICAM1	HLA-DPB1_CD4
65	MIF_CD74_CXCR4	SPP1_CD44	APP_CD74
66	HLA-DPB1_CD4	SPP1_CD44	HLA-DPA1_CD4
67	HLA-DPA1_CD4	SPP1_CD44	HLA-DPB1_CD4
68	HLA-DQA1_CD4	MIF_CD74_CXCR4	HLA-DRA_CD4
69	HLA-DQB1_CD4	HLA-DPA1_CD4	APP_CD74
70	HLA-DQA1_CD4	SPP1_CD44	HLA-DPB1_CD4
71	MIF_CD74_CXCR4	SPP1_CD44	HLA-DPA1_CD4
72	HLA-DMA_CD4	MIF_CD74_CXCR4	APP_CD74
73	HLA-DQA1_CD4	HLA-DPB1_CD4	HLA-DMA_CD4
74	MIF_CD74_CXCR4	HLA-DRB1_CD4	HLA-DRB1_CD4
75	ITGB2_ICAM1	SPP1_CD44	FN1_CD44
76	HLA-DMA_CD4	HLA-DRB1_CD4	HLA-DPB1_CD4
77	CD99_CD99	HLA-DPA1_CD4	APP_CD74
78	LGALS9_CD44	HLA-DPA1_CD4	SPP1_ITGAV_ITGB1
79	ANXA1_FPR1	HLA-DRB1_CD4	HLA-DQB1_CD4
80	HLA-DQA1_CD4	HLA-DPB1_CD4	HLA-DRA_CD4
