# Supplementary material for: Elucidating Pancreatic Ductal Adenocarcinoma Carcinogenesis at Single-Cell Resolution and Identifying Subtype Specific Drug Candidates
Source: Int J Mol Sci. 2025 Dec 14;26(24):12031. doi: 10.3390/ijms262412031 (PMC12732769; doi:10.3390/ijms262412031)
Supplement: Supplementary file 1 [file ijms-26-12031-s001.zip › Supplementary Table S7.xlsx]

## Sheet: Cluster1
ID	Description	GeneRatio	BgRatio	pvalue	p.adjust	qvalue	geneID	Count	log10padj
GO:0010975	regulation of neuron projection development	75/1382	448/18805	1.27125e-11	7.26391e-08	5.95747e-08	BRSK2/CFL1/KIF1A/PAK3/CAMK1D/SKIL/ARF6/IFRD1/EPHA4/DPYSL3/SEMA4D/CAMK2G/FGFR1/SEMA6D/OBSL1/NTRK2/TRAK1/B2M/CDH4/SETX/ADNP/EFNA5/MACF1/MAP2/TANC2/ABI2/INPP5F/NTN1/RHOA/EIF4G2/CBFA2T2/RAP2A/PSEN1/PDLIM5/BCL11A/SMURF1/ABL2/TRIM46/PTPN9/IGF1R/NEDD4L/RAP1A/KANK1/CNTN2/FBXO38/PRRX1/PTPRS/NFATC4/SEMA3A/PTPRG/METRN/TNIK/DDR2/PTPN1/GSK3B/ARHGAP33/DGUOK/BMPR2/SARM1/PLXNC1/MAP1B/BAG5/CUX1/SEMA7A/RUFY3/SIPA1…	75	7.13883
GO:0050770	regulation of axonogenesis	33/1382	143/18805	2.6791e-09	7.65419e-06	6.27756e-06	BRSK2/PAK3/SKIL/IFRD1/EPHA4/SEMA4D/SEMA6D/NTRK2/TRAK1/CDH4/ADNP/EFNA5/MACF1/MAP2/NTN1/EIF4G2/PSEN1/BCL11A/SMURF1/TRIM46/CNTN2/PTPRS/SEMA3A/METRN/GSK3B/BMPR2/PLXNC1/MAP1B/SEMA7A/RUFY3/SIPA1L1/PAK1/MAPT	33	5.1161
GO:0001667	ameboidal-type cell migration	44/1382	243/18805	2.11857e-08	4.03517e-05	3.30943e-05	ERBB4/EPB41L4B/PROX1/ARF6/MAP4K4/APPL1/ITGA2/SEMA4D/ITGB4/SEMA6D/ARHGEF7/ITGB1BP1/EPB41L5/MACF1/ROCK1/ACTA2/ARID5B/SEMA6A/PML/PRR5L/WASF2/DOCK5/CORO1C/FERMT1/KANK1/FER/SEMA3A/GNA12/PTPRG/RAB11A/DDR2/NRP2/AKAP12/HBEGF/BMPR2/THBS1/SMURF2/ZFAND5/SEMA7A/KITLG/PLCG2/PAX6/HAS2/TBX1	44	4.39414
GO:0043161	proteasome-mediated ubiquitin-dependent protein catabolic process	68/1382	467/18805	4.27828e-08	5.05885e-05	4.149e-05	FBXO2/CSNK1A1/TRIP12/TRIM38/TBL1XR1/IVNS1ABP/MAPK9/SOCS7/UBE4B/KBTBD2/PELI1/TRIM45/WDR26/PSMC2/CTNNB1/ATXN3/PSEN1/SMURF1/DTL/UBE2K/PML/KCMF1/CDC23/NEDD4L/RHOBTB3/ARRB1/DERL1/FBXO38/BBS7/GAN/PSMB4/CHFR/GID4/GNA12/UFL1/UBR4/USP14/GSK3B/PSMA5/PHF20L1/RYBP/CUL1/USP7/XPO1/KIF14/SPOP/KLHL12/ASCC3/FBXO4/SMURF2/CLOCK/BAG5/KLHL29/SIAH1/CSNK2A2/KLHL28/PSMB2/UBE2D3/AKIRIN2/UBE2B/UBE3A/CCAR2/PARK7/TRAF4/AMBR…	68	4.29595
GO:0008286	insulin receptor signaling pathway	35/1382	176/18805	5.30727e-08	5.05885e-05	4.149e-05	ERBB4/INSR/ENPP1/APPL1/EPHA4/PTPRE/PDK4/SOCS7/FGFR1/NTRK2/SORL1/PIP4K2A/PTPRJ/SNX5/NUCKS1/OSBPL8/IGF1R/FGFR2/SIK2/KANK1/FER/PIK3CA/DDR2/PTPN1/ZNF106/NR1H4/GSK3B/FOXC2/PRKAA1/SLC2A8/NCK1/FLT1/PHIP/ROR2/SOS1	35	4.29595
GO:0001934	positive regulation of protein phosphorylation	62/1382	414/18805	6.03103e-08	5.05885e-05	4.149e-05	ARHGEF2/ERBB4/INSR/PELI2/PROX1/EPHA4/ERN1/RALBP1/SEMA4D/BANK1/FGFR1/NTRK2/ITGB1BP1/PRLR/TLR4/ADNP/EFNA5/ECT2/RHOA/RAP2A/CNOT9/CAB39/PTPRJ/PPIA/UBE2K/XBP1/RIPK1/STK4/RAP1A/TNFSF15/ARRB1/MMD/FBN1/NOX4/TNIK/DDR2/PTPN1/FAS/XRCC5/HBEGF/KIF14/THBS1/TOM1L1/BMP6/PAK1/KITLG/PLCG2/COPS8/PIK3CG/ACVR2A/TFRC/FLT1/SYK/SNCA/S1PR2/FGF18/PARK7/GPRC5B/TRAF4/CCND2/PRKAG2/TBX1	62	4.29595
GO:0010562	positive regulation of phosphorus metabolic process	70/1382	493/18805	7.46022e-08	5.05885e-05	4.149e-05	ARHGEF2/ERBB4/INSR/PELI2/PROX1/EPHA4/ERN1/RALBP1/SEMA4D/BANK1/FGFR1/NTRK2/ITGB1BP1/PRLR/TLR4/ADNP/EFNA5/ROCK1/ECT2/RHOA/RAP2A/CNOT9/CAB39/KCTD20/PTPRJ/PPIA/PSEN1/UBE2K/XBP1/RIPK1/STK4/LMO4/RAP1A/TNFSF15/ARRB1/MMD/FBN1/NOX4/TNIK/DDR2/PTPN1/NR1H4/FAS/XRCC5/HBEGF/PRKAA1/KIF14/ENO1/THBS1/TOM1L1/BMP6/PAK1/KITLG/PLCG2/COPS8/PIK3CG/ACVR2A/TFRC/FLT1/SYK/SNCA/S1PR2/FGF18/ARNT/PARK7/GPRC5B/TRAF4/CCND2/PRKA…	70	4.29595
GO:0045937	positive regulation of phosphate metabolic process	70/1382	493/18805	7.46022e-08	5.05885e-05	4.149e-05	ARHGEF2/ERBB4/INSR/PELI2/PROX1/EPHA4/ERN1/RALBP1/SEMA4D/BANK1/FGFR1/NTRK2/ITGB1BP1/PRLR/TLR4/ADNP/EFNA5/ROCK1/ECT2/RHOA/RAP2A/CNOT9/CAB39/KCTD20/PTPRJ/PPIA/PSEN1/UBE2K/XBP1/RIPK1/STK4/LMO4/RAP1A/TNFSF15/ARRB1/MMD/FBN1/NOX4/TNIK/DDR2/PTPN1/NR1H4/FAS/XRCC5/HBEGF/PRKAA1/KIF14/ENO1/THBS1/TOM1L1/BMP6/PAK1/KITLG/PLCG2/COPS8/PIK3CG/ACVR2A/TFRC/FLT1/SYK/SNCA/S1PR2/FGF18/ARNT/PARK7/GPRC5B/TRAF4/CCND2/PRKA…	70	4.29595
GO:0042327	positive regulation of phosphorylation	64/1382	437/18805	8.60869e-08	5.05885e-05	4.149e-05	ARHGEF2/ERBB4/INSR/PELI2/PROX1/EPHA4/ERN1/RALBP1/SEMA4D/BANK1/FGFR1/NTRK2/ITGB1BP1/PRLR/TLR4/ADNP/EFNA5/ECT2/RHOA/RAP2A/CNOT9/CAB39/KCTD20/PTPRJ/PPIA/UBE2K/XBP1/RIPK1/STK4/LMO4/RAP1A/TNFSF15/ARRB1/MMD/FBN1/NOX4/TNIK/DDR2/PTPN1/FAS/XRCC5/HBEGF/KIF14/THBS1/TOM1L1/BMP6/PAK1/KITLG/PLCG2/COPS8/PIK3CG/ACVR2A/TFRC/FLT1/SYK/SNCA/S1PR2/FGF18/PARK7/GPRC5B/TRAF4/CCND2/PRKAG2/TBX1	64	4.29595
GO:0032535	regulation of cellular component size	55/1382	353/18805	8.85343e-08	5.05885e-05	4.149e-05	PAK3/VAV2/ARF6/GSN/IFRD1/SEMA4D/SEMA6D/LIMA1/ARPC5L/CDH4/ADNP/EFNA5/MACF1/SPTBN1/MAP2/WNK1/SPTAN1/WDR1/NTN1/RHOA/EIF4G2/RDX/CAPZA1/TMOD3/BCL11A/SMURF1/TRIOBP/TRIM46/ADD2/CREB1/DLG1/SLC12A2/KANK1/FER/SLC12A6/DEPTOR/RAB5A/CNTN2/PTPRS/SEMA3A/CDC42EP3/PIK3CA/GSK3B/MSN/BMPR2/IL7R/MAP1B/SEMA7A/RUFY3/SPTBN4/HP1BP3/MAPT/TWF1/NCK1/GPRC5B	55	4.29595
GO:0007173	epidermal growth factor receptor signaling pathway	32/1382	158/18805	1.2574e-07	6.14707e-05	5.0415e-05	ERBB4/INSR/CBLB/SHC3/EPHA4/GPRC5A/RALA/AGR2/FGFR1/NTRK2/RAB7A/GAREM1/CNOT9/PTPRJ/SNX5/ABL2/IGF1R/FGFR2/ERBIN/PTPN3/FER/KIF16B/CBL/PIK3CA/DDR2/SNX6/HBEGF/EFEMP1/FLT1/REPS2/ROR2/SOS1	32	4.21133
GO:0048511	rhythmic process	49/1382	303/18805	1.3984e-07	6.14707e-05	5.0415e-05	PROX1/USP2/RORC/KDM5B/ADCY1/MAPK9/HNRNPU/LGR4/CA12/KDM8/GNAQ/NTRK2/INHBA/SETX/ADNP/KDM5A/TEF/OPN3/KCNA2/CDK1/DTL/PML/DYRK1A/CREB1/IGF1R/TOP2A/HOMER1/PRKG1/GSK3B/CBX3/THRAP3/PIWIL2/USP7/PRKAA1/ID4/FOXO3/CLOCK/ATG7/KDM5C/DNM1L/PSPC1/SP1/UBE3A/HNF4A/CCAR2/HAS2/PPP1CB/NFYA/SCN9A	49	4.21133
GO:0016358	dendrite development	42/1382	242/18805	1.50975e-07	6.14707e-05	5.0415e-05	CFL1/KIF1A/PAK3/CAMK1D/ARF6/EPHA4/SEMA4D/OBSL1/TRAK1/MAPK6/MAP2/MEF2A/TANC2/ABI2/EIF4G2/RAP2A/ASAP1/PSEN1/PDLIM5/BCL11A/UBA6/KLF7/STRN/NEDD4L/PTPRS/NFATC4/SEMA3A/TNIK/PRKG1/GSK3B/CPEB3/PHACTR1/ARHGAP33/SARM1/MAP1B/CUX1/SIPA1L1/CAPRIN1/UBE3A/MARK1/DIP2A/ZMYND8	42	4.21133
GO:0032869	cellular response to insulin stimulus	44/1382	260/18805	1.62235e-07	6.14707e-05	5.0415e-05	ERBB4/INSR/ENPP1/APPL1/EPHA4/PTPRE/PDK4/SOCS7/FGFR1/NTRK2/KBTBD2/SORL1/PIP4K2A/PTPRJ/SNX5/NUCKS1/XBP1/OSBPL8/SGCB/IGF1R/SLC9A1/FGFR2/SIK2/KANK1/FER/PIK3CA/STAT1/DDR2/PTPN1/ZNF106/NR1H4/GSK3B/FOXC2/PRKAA1/SLC2A8/SP1/NCK1/FLT1/PHIP/PAX6/ROR2/SOS1/MYO1C/CPEB1	44	4.21133
GO:0071375	cellular response to peptide hormone stimulus	56/1382	369/18805	1.67191e-07	6.14707e-05	5.0415e-05	ERBB4/INSR/ENPP1/APPL1/EPHA4/PTPRE/PDK4/SOCS7/FGFR1/NTRK2/INHBA/KBTBD2/ROCK1/SORL1/PIP4K2A/GDF15/PTPRJ/SNX5/NUCKS1/XBP1/OSBPL8/SGCB/IGF1R/SLC9A1/FGFR2/SIK2/KANK1/JAK1/FER/SCNN1G/PRKAR1A/FBN1/BRIP1/PIK3CA/STAT1/DDR2/PTPN1/ZNF106/NR1H4/GSK3B/FOXC2/PRKAA1/JAK3/STAT3/MAP1B/SLC2A8/SP1/HNF4A/NCK1/FLT1/PHIP/PAX6/ROR2/SOS1/MYO1C/CPEB1	56	4.21133
GO:0031346	positive regulation of cell projection organization	55/1382	360/18805	1.72127e-07	6.14707e-05	5.0415e-05	CAMK1D/SKIL/ARF6/EPHA4/DPYSL3/ACTR3/ITGA2/RALA/SEMA4D/FGFR1/OBSL1/FAM98A/ARHGEF7/NTRK2/TRAK1/CDH4/ACTR2/SETX/RAB11FIP3/ADNP/DEF8/EFNA5/MACF1/ABI2/TGFBR1/NTN1/EIF4G2/RAB8B/CBFA2T2/ASAP1/BCL11A/SMURF1/ABL2/WASF2/IGF1R/CORO1C/RAP1A/FBXO38/AKIRIN1/METRN/CDC42EP3/PIK3CA/DDR2/GSK3B/BMPR2/PLXNC1/MAP1B/CUX1/SEMA7A/RUFY3/CAPRIN1/MAPT/TWF1/NCK1/ZMYND8	55	4.21133
GO:0007264	small GTPase-mediated signal transduction	68/1382	487/18805	2.17391e-07	7.30691e-05	5.99273e-05	ARHGEF2/CFL1/KSR1/ARHGAP1/ARHGAP26/NUCB2/VAV2/ARF6/MAP4K4/CSNK1A1/RAP2B/RALGPS2/RASA3/RIN2/RALBP1/RALA/SEMA4D/RASA2/ARHGEF7/RIT1/ITSN1/RHOH/ROCK1/CADM4/PDPN/ABI2/ECT2/CDC42SE1/NTN1/RHOA/RAP2A/TRIO/RDX/ABL2/WASF2/MYO9A/G3BP1/DOCK5/ARHGEF40/RRAGC/RASIP1/RAP1A/OBSCN/KANK1/CYTH2/ARRB1/COL1A2/GNA12/CDC42EP3/CBL/COL3A1/ARHGAP33/RAB30/DOCK9/KIF14/GMIP/SIPA1L1/STARD13/FARP2/KITLG/PIK3CG/RUFY1/ITPKB/RALGA…	68	4.13627
GO:0038127	ERBB signaling pathway	34/1382	180/18805	2.97433e-07	9.44183e-05	7.74368e-05	ERBB4/INSR/CBLB/SHC3/EPHA4/GPRC5A/RALA/AGR2/FGFR1/NTRK2/NRG2/RAB7A/GAREM1/CNOT9/PTPRJ/SNX5/ABL2/IGF1R/FGFR2/ERBIN/PTPN3/FER/KIF16B/CBL/PIK3CA/DDR2/SNX6/HBEGF/EFEMP1/FLT1/REPS2/RBPJ/ROR2/SOS1	34	4.02494
GO:0150115	cell-substrate junction organization	24/1382	103/18805	3.1677e-07	9.52645e-05	7.81309e-05	ARF6/MAP4K4/LAMA3/ITGA2/ITGB4/ARHGEF7/ITGB1BP1/POLDIP2/S100A10/EPB41L5/EFNA5/MACF1/ROCK1/PEAK1/RHOA/RAB8B/PTPRJ/CDH11/CORO1C/SLC9A1/ACTN1/DST/TLN1/THBS1	24	4.02107
GO:0032386	regulation of intracellular transport	44/1382	273/18805	6.5989e-07	0.000188531	0.000154623	BRSK2/ARHGAP1/IPO5/ASPH/KHDRBS1/DYNC1H1/WWC1/RAB11FIP3/MAP2/SORL1/WNK1/ECT2/INPP5F/PCNT/CDK1/RBM22/RDX/PSEN1/PTPN14/XBP1/TPR/PRR5L/TRIM46/FERMT1/MDFIC/RAB23/KIF20B/DERL2/AKAP5/RAB11A/VPS35/PTPN1/GCC2/GSK3B/YOD1/USP7/XPO1/MSN/NUP58/MAP1B/RUFY3/BARD1/PARK7/CPSF6	44	3.72462
GO:0043434	response to peptide hormone	67/1382	494/18805	7.77399e-07	0.000211527	0.000173483	ERBB4/INSR/ENPP1/APPL1/EPHA4/KLF15/PTPRE/PDK4/SOCS7/FGFR1/NTRK2/INHBA/KBTBD2/VPS13C/ROCK1/SORL1/PIP4K2A/GDF15/PTPRJ/GNAI1/SNX5/STAT2/NUCKS1/REG3A/XBP1/OSBPL8/SGCB/CREB1/IGF1R/SLC9A1/FGFR2/SIK2/KANK1/JAK1/FER/SCNN1G/PRKAR1A/GCNT1/FBN1/BRIP1/TCF12/PIK3CA/STAT1/DDR2/PTPN1/ZNF106/NR1H4/GSK3B/COL3A1/FOXC2/LRP6/PRKAA1/EPM2AIP1/JAK3/STAT3/MAP1B/SLC2A8/SP1/HNF4A/NCK1/FLT1/PHIP/PAX6/ROR2/SOS1/MYO1C/CPEB1	67	3.67463
GO:0030048	actin filament-based movement	28/1382	139/18805	8.4877e-07	0.000212402	0.000174201	EMP2/GSN/FGF12/KCNJ5/ATP2A2/GATA4/PDE4D/ATP1A1/EPB41L5/ROCK1/PDPN/ACTA2/NOS1/WASF2/WIPF1/CACNA1C/DLG1/SLC9A1/NEDD4L/LUZP1/PIK3CA/CACNA2D1/MYH14/KCNJ3/QKI/MYH7B/MYO1C/SCN9A	28	3.67284
GO:0010506	regulation of autophagy	53/1382	359/18805	8.54961e-07	0.000212402	0.000174201	SPTLC2/GATA4/ERN1/GAPDH/LARP1/ATG16L1/CAPNS1/SH3BP4/HK2/NPC1/POLDIP2/VPS13C/ROCK1/PIP4K2A/WNK1/PTPN22/EIF4G2/RMC1/SNX5/ATF6/XBP1/ATP6V0E1/ABL2/RRAGC/RASIP1/ATP6V0A2/DEPTOR/GOLGA2/MCL1/PAFAH1B2/UBQLN2/UFL1/UBR4/PIK3CA/VPS35/GSK3B/MTDH/DCN/SNX6/HMGB1/PRKAA1/STAT3/FOXO3/NOD1/DNM1L/CSNK2A2/ATP6V1D/MAPT/SNCA/PARK7/AMBRA1/ATP6V1C1/WAC	53	3.67284
GO:0031589	cell-substrate adhesion	53/1382	361/18805	1.01689e-06	0.000241633	0.000198174	EMP2/MAP4K4/ITGA2/RIN2/AGR2/ITGB4/ARHGEF7/ITGB1BP1/POLDIP2/S100A10/EPB41L5/EFNA5/MACF1/ROCK1/PDPN/PEAK1/RHOA/CTNNB1/PTPRJ/ATXN3/PLEKHA2/CDH11/TRIOBP/TBCD/STK4/DOCK5/CORO1C/FERMT1/SLC9A1/EDIL3/ACTN1/KANK1/FER/MICALL2/HPSE/MKLN1/PTPN1/MUC4/GSK3B/COL3A1/TLN1/ITGA9/KIF14/TECTA/THBS1/ANTXR1/CASK/JAM3/ANGPT2/AKIP1/COL8A1/BCL2L11/HAS2	53	3.61684
GO:0050772	positive regulation of axonogenesis	19/1382	74/18805	1.09886e-06	0.000241633	0.000198174	SKIL/SEMA4D/NTRK2/TRAK1/CDH4/ADNP/EFNA5/MACF1/NTN1/EIF4G2/BCL11A/SMURF1/METRN/BMPR2/PLXNC1/MAP1B/SEMA7A/RUFY3/MAPT	19	3.61684
GO:0007409	axonogenesis	63/1382	459/18805	1.09949e-06	0.000241633	0.000198174	BRSK2/S100A6/PAK3/SKIL/IFRD1/ACTB/EPHA4/ADCY1/SEMA4D/SEMA6D/NTRK2/TRAK1/CDH4/KIF5B/ADNP/EFNA5/MACF1/MAP2/NTN1/EIF4G2/TRIO/PTPRJ/SEMA6A/PSEN1/BCL11A/SMURF1/CDH11/KLF7/FZD3/TRIM46/ARHGEF40/CREB1/IGF1R/LMO4/APLP2/FGFR2/BCL11B/CNTN2/NRXN3/PTPRS/SEMA3A/METRN/PRKG1/NRP2/B3GNT2/GSK3B/BMPR2/B4GAT1/ANOS1/PLXNC1/MAP1B/SIAH1/SEMA7A/RUFY3/SIPA1L1/PAK1/SPTBN4/MAPT/UNC5C/PAX6/NCAM1/GLI2/SOS1	63	3.61684
GO:0035967	cellular response to topologically incorrect protein	25/1382	118/18805	1.22326e-06	0.000258878	0.000212318	ERN1/EIF2AK3/SERP1/AGR2/TM7SF3/ERN2/ATXN3/ATF6/XBP1/DERL1/DERL2/UFL1/UBR4/ERO1A/PTPN1/QRICH1/YOD1/TMEM33/PARP8/TMED2/AKIRIN2/DNAJC10/BCL2L11/NCK1/DNAJB14	25	3.58691
GO:0007044	cell-substrate junction assembly	22/1382	96/18805	1.31478e-06	0.000268309	0.000220053	MAP4K4/LAMA3/ITGA2/ITGB4/ARHGEF7/ITGB1BP1/POLDIP2/S100A10/EPB41L5/EFNA5/MACF1/ROCK1/PEAK1/RHOA/PTPRJ/CDH11/CORO1C/SLC9A1/ACTN1/DST/TLN1/THBS1	22	3.57136
GO:0048638	regulation of developmental growth	49/1382	327/18805	1.42134e-06	0.000280054	0.000229685	ERBB4/INSR/PROX1/IFRD1/SEMA4D/SERP1/RIMS1/AGR2/FGFR1/SEMA6D/CDH4/WWC1/ADNP/EFNA5/MACF1/JARID2/MAP2/FOSL2/GDF15/TGFBR1/NTN1/CDK1/EIF4G2/BCL11A/SMURF1/TRIM46/STK4/CREB1/NEDD4L/FGFR2/SAV1/PTPRS/SEMA3A/PIK3CA/GSK3B/FOXC2/BMPR2/CITED2/STAT3/BASP1/MAP1B/SEMA7A/RUFY3/FXN/SPTBN4/MAPT/LIN7B/BCL2L11/RBPJ	49	3.55276
GO:0042752	regulation of circadian rhythm	24/1382	113/18805	1.89583e-06	0.000350614	0.000287555	PROX1/USP2/RORC/ADCY1/MAPK9/GNAQ/OPN3/KCNA2/CDK1/PML/TOP2A/PRKG1/GSK3B/THRAP3/PIWIL2/USP7/PRKAA1/CLOCK/ATG7/PSPC1/UBE3A/HNF4A/CCAR2/PPP1CB	24	3.45517
GO:0000281	mitotic cytokinesis	22/1382	98/18805	1.90218e-06	0.000350614	0.000287555	CFL1/ARF6/POLDIP2/RAB11FIP3/SPTBN1/ROCK1/WNK1/ECT2/RHOA/PDCD6IP/CKAP2/KIF20B/RAB11A/KIF23/EXOC2/SON/ANKRD53/EXOC5/MYH14/EXOC6B/EFHC1/IQGAP2	22	3.45517
GO:0031333	negative regulation of protein-containing complex assembly	28/1382	145/18805	2.05331e-06	0.000366644	0.000300702	GSN/CSNK1A1/ARHGEF7/SPTBN1/MAP2/SORL1/AIDA/SPTAN1/RDX/CAPZA1/TMOD3/BCL11A/TRIOBP/TBCD/DYRK1A/ADD2/LMO4/KANK1/RIOK3/VPS35/GSK3B/HMGB1/KIF14/JAM3/SPTBN4/TWF1/SNCA/PARK7	28	3.43576
GO:0008361	regulation of cell size	32/1382	179/18805	2.30132e-06	0.000398478	0.00032681	VAV2/IFRD1/SEMA4D/SEMA6D/CDH4/ADNP/EFNA5/MACF1/MAP2/WNK1/NTN1/RHOA/EIF4G2/RDX/BCL11A/SMURF1/TRIM46/CREB1/SLC12A2/SLC12A6/DEPTOR/PTPRS/SEMA3A/GSK3B/MSN/BMPR2/IL7R/MAP1B/SEMA7A/RUFY3/MAPT/GPRC5B	32	3.3996
GO:0032868	response to insulin	48/1382	324/18805	2.51524e-06	0.000422708	0.000346682	ERBB4/INSR/ENPP1/APPL1/EPHA4/KLF15/PTPRE/PDK4/SOCS7/FGFR1/NTRK2/KBTBD2/VPS13C/SORL1/PIP4K2A/PTPRJ/SNX5/NUCKS1/XBP1/OSBPL8/SGCB/IGF1R/SLC9A1/FGFR2/SIK2/KANK1/FER/GCNT1/PIK3CA/STAT1/DDR2/PTPN1/ZNF106/NR1H4/GSK3B/FOXC2/PRKAA1/EPM2AIP1/SLC2A8/SP1/NCK1/FLT1/PHIP/PAX6/ROR2/SOS1/MYO1C/CPEB1	48	3.37396
GO:0018108	peptidyl-tyrosine phosphorylation	34/1382	198/18805	2.87532e-06	0.000469417	0.00038499	ARHGEF2/ERBB4/INSR/EPHA4/RAP2B/GPRC5A/SEMA4D/BANK1/FGFR1/PRLR/ADNP/EFNA5/CADM4/ABI2/INPP5F/PTPRJ/DYRK1A/ABL2/IGF1R/FGFR2/FER/NOX4/DDR2/PTPN1/SNX6/HBEGF/EFEMP1/JAK3/BMP6/KITLG/PLCG2/FLT1/SYK/GPRC5B	34	3.32844
GO:0007623	circadian rhythm	35/1382	207/18805	2.97094e-06	0.000470735	0.000386071	PROX1/USP2/RORC/ADCY1/MAPK9/HNRNPU/LGR4/KDM8/GNAQ/NTRK2/SETX/KDM5A/OPN3/KCNA2/CDK1/PML/DYRK1A/CREB1/TOP2A/HOMER1/PRKG1/GSK3B/THRAP3/PIWIL2/USP7/PRKAA1/ID4/CLOCK/ATG7/PSPC1/UBE3A/HNF4A/CCAR2/PPP1CB/SCN9A	35	3.32722
GO:0070252	actin-mediated cell contraction	24/1382	116/18805	3.09018e-06	0.000470735	0.000386071	EMP2/GSN/FGF12/KCNJ5/ATP2A2/GATA4/PDE4D/ATP1A1/EPB41L5/ROCK1/PDPN/ACTA2/NOS1/CACNA1C/DLG1/SLC9A1/NEDD4L/LUZP1/PIK3CA/CACNA2D1/KCNJ3/QKI/MYH7B/SCN9A	24	3.32722
GO:0046777	protein autophosphorylation	31/1382	173/18805	3.13054e-06	0.000470735	0.000386071	ERBB4/STK10/INSR/ENPP1/EPHA4/ERN1/EIF2AK3/FGFR1/NTRK2/HTATIP2/PEAK1/RAP2A/DYRK1A/RIPK1/PRKD2/STK4/IGF1R/FGFR2/SIK2/FER/CDK12/TNIK/DDR2/GSK3B/STK26/TOM1L1/TAOK1/STK17B/PAK1/FLT1/MAP3K20	31	3.32722
GO:0018212	peptidyl-tyrosine modification	34/1382	199/18805	3.22746e-06	0.000472864	0.000387817	ARHGEF2/ERBB4/INSR/EPHA4/RAP2B/GPRC5A/SEMA4D/BANK1/FGFR1/PRLR/ADNP/EFNA5/CADM4/ABI2/INPP5F/PTPRJ/DYRK1A/ABL2/IGF1R/FGFR2/FER/NOX4/DDR2/PTPN1/SNX6/HBEGF/EFEMP1/JAK3/BMP6/KITLG/PLCG2/FLT1/SYK/GPRC5B	34	3.32526
GO:0070507	regulation of microtubule cytoskeleton organization	30/1382	166/18805	3.75264e-06	0.000536065	0.000439651	ARHGEF2/HNRNPU/ARHGEF7/DYNC1H1/GPSM2/EFNA5/MAP2/ROCK1/CLTC/CEP70/RHOA/BICD1/CEP97/GNAI1/TBCD/TPR/DYRK1A/CKAP2/HAUS6/GSK3B/TTBK2/ATXN7/PRKAA1/ANKRD53/TAOK1/MAP1B/PAK1/TPPP/MAPT/SNCA	30	3.27078
GO:0043549	regulation of kinase activity	55/1382	397/18805	3.94188e-06	0.000549363	0.000450558	KSR1/EMP2/INSR/PROX1/ACTB/IPO5/EPHA4/RAP2B/ERN1/GPRC5A/HNRNPU/FGFR1/GNAQ/ITGB1BP1/PRLR/TLR4/NR2F2/AIDA/ECT2/PTPN22/RHOA/CAB39/PTPRJ/PPIA/CORO1C/LMO4/RASIP1/HGS/RAP1A/TNFSF15/MMD/DEPTOR/FBN1/CDK12/NOX4/DDR2/PTPN1/LRP6/XRCC5/SNX6/KIF14/THBS1/TOM1L1/CDKN2B/PPM1E/PAK1/COPS8/PIK3CG/FLT1/SNCA/FGF18/GPRC5B/TRAF4/CCND2/PRKAG2	55	3.26014
GO:0061640	cytoskeleton-dependent cytokinesis	25/1382	126/18805	4.2967e-06	0.00057475	0.000471379	CFL1/ARF6/ACTR3/POLDIP2/ACTR2/RAB11FIP3/SPTBN1/ROCK1/WNK1/ECT2/RHOA/PDCD6IP/CKAP2/LUZP1/KIF20B/RAB11A/KIF23/EXOC2/SON/ANKRD53/EXOC5/MYH14/EXOC6B/EFHC1/IQGAP2	25	3.24052
GO:0045859	regulation of protein kinase activity	52/1382	369/18805	4.37299e-06	0.00057475	0.000471379	KSR1/INSR/PROX1/ACTB/IPO5/EPHA4/RAP2B/ERN1/GPRC5A/FGFR1/GNAQ/ITGB1BP1/PRLR/TLR4/NR2F2/AIDA/ECT2/PTPN22/RHOA/CAB39/PTPRJ/PPIA/CORO1C/RASIP1/HGS/RAP1A/TNFSF15/MMD/DEPTOR/FBN1/CDK12/NOX4/DDR2/PTPN1/LRP6/XRCC5/SNX6/KIF14/THBS1/TOM1L1/CDKN2B/PPM1E/PAK1/COPS8/PIK3CG/FLT1/SNCA/FGF18/GPRC5B/TRAF4/CCND2/PRKAG2	52	3.24052
GO:0030968	endoplasmic reticulum unfolded protein response	20/1382	88/18805	4.51233e-06	0.00057475	0.000471379	ERN1/EIF2AK3/SERP1/AGR2/ERN2/ATF6/XBP1/DERL1/DERL2/UFL1/ERO1A/PTPN1/QRICH1/YOD1/TMEM33/PARP8/TMED2/DNAJC10/BCL2L11/NCK1	20	3.24052
GO:1903829	positive regulation of protein localization	65/1382	499/18805	4.52638e-06	0.00057475	0.000471379	ERBB4/CFTR/ARF6/CHRM3/IPO5/ABCG1/ASPH/RPH3AL/EIF2AK3/SERP1/AGR2/TM7SF3/ITGB1BP1/TLR4/KIF5B/STX4/GPSM2/SPTBN1/SORL1/ECT2/PCNT/BICD1/CDK1/PPIA/RBM22/RDX/PSEN1/GNAI1/PML/XBP1/TPR/PRR5L/PTPN9/TCF7L2/GPR27/DLG1/JAK1/KIF20B/PRKAR1A/MICALL2/TMED10/AKAP5/PIK3CA/VPS35/TTN/NR1H4/GSK3B/MSN/PRKAA1/CCT5/SAE1/WLS/BMP6/RUFY3/DNM1L/CSNK2A2/KCNB1/TCAF1/UBE2D3/MAPT/TFRC/SNCA/PARK7/LRIG2/MYO1C	65	3.24052
GO:0033157	regulation of intracellular protein transport	28/1382	152/18805	5.34561e-06	0.000646954	0.000530597	BRSK2/IPO5/ASPH/SORL1/ECT2/PCNT/CDK1/RBM22/PSEN1/PTPN14/XBP1/TPR/PRR5L/FERMT1/MDFIC/RAB23/KIF20B/DERL2/AKAP5/PTPN1/GCC2/GSK3B/YOD1/XPO1/NUP58/RUFY3/BARD1/PARK7	28	3.18913
GO:0043254	regulation of protein-containing complex assembly	58/1382	431/18805	5.41719e-06	0.000646954	0.000530597	PAK3/GBP2/ARF6/STXBP6/GSN/CSNK1A1/MAPK9/ARHGEF7/ARPC5L/TLR4/SPTBN1/MAP2/SORL1/AIDA/SPTAN1/PTPN22/RHOA/RDX/CAPZA1/TMOD3/BCL11A/TRIOBP/TBCD/DYRK1A/ADD2/VPS8/LMO4/FERMT1/DLG1/RASIP1/KANK1/FER/HAUS6/CDC42EP3/RIOK3/VPS35/GSK3B/HMGB1/MSN/KIF14/ANKRD53/MAP1B/PAK1/TPPP/FARP2/JAM3/SPTBN4/PLCG2/MAPT/TWF1/TFRC/BCL2L11/NCK1/SYK/SNCA/PARK7/AMBRA1/FAF1	58	3.18913
GO:0050767	regulation of neurogenesis	52/1382	372/18805	5.53863e-06	0.000646954	0.000530597	PROX1/SKIL/IFRD1/EPHA4/HEYL/SEMA4D/SEMA6D/OBSL1/NTRK2/TRAK1/B2M/CDH4/S100A10/ADNP/EFNA5/MACF1/MAP2/SORL1/NTN1/EIF4G2/CTNNB1/PSEN1/BCL11A/SMURF1/FZD3/TRIM46/HMGB2/HOXB3/ASPM/PTPRS/NFATC4/SEMA3A/METRN/UFL1/ETV5/YTHDF2/XRCC5/BMPR2/ASCL2/ID4/CDKN2B/PLXNC1/MAP1B/CUX1/SEMA7A/RUFY3/QKI/CAPRIN1/SERPINE2/MAPT/PAX6/MAN2A1	52	3.18913
GO:0048813	dendrite morphogenesis	27/1382	144/18805	5.54791e-06	0.000646954	0.000530597	CFL1/KIF1A/PAK3/EPHA4/SEMA4D/OBSL1/TRAK1/MAP2/MEF2A/TANC2/ABI2/RAP2A/PDLIM5/KLF7/NEDD4L/NFATC4/SEMA3A/TNIK/GSK3B/PHACTR1/ARHGAP33/SARM1/CUX1/SIPA1L1/CAPRIN1/UBE3A/DIP2A	27	3.18913
GO:0030516	regulation of axon extension	19/1382	82/18805	5.74644e-06	0.000656704	0.000538593	IFRD1/SEMA6D/CDH4/ADNP/MACF1/MAP2/NTN1/EIF4G2/BCL11A/SMURF1/TRIM46/PTPRS/SEMA3A/GSK3B/BMPR2/MAP1B/SEMA7A/RUFY3/MAPT	19	3.18263

## Sheet: Cluster2
ID	Description	GeneRatio	BgRatio	pvalue	p.adjust	qvalue	geneID	Count	log10padj
GO:0031589	cell-substrate adhesion	47/900	361/18805	4.41237e-10	2.28208e-06	1.91683e-06	CORO1C/JAG1/FERMT1/ITGA2/COL8A1/ADAMTS12/COL3A1/ITGB4/S100A10/SLC9A1/GCNT2/MAP4K4/ANTXR1/GSK3B/DOCK5/PTPRK/ITGB2/ITGBL1/CDK6/TACSTD2/RIN2/AGR2/CDH11/RHOA/CASK/RAB1A/EDIL3/ACTN1/PPFIA2/LAMA5/EFNA5/CTNNB1/AKIP1/ITGA6/KANK1/MICALL2/PDPN/NF1/CD36/SFRP1/PLEKHA2/LPXN/JAM3/KIF14/ANGPT2/ADAMTS13/EPHA1	47	5.64167
GO:0048732	gland development	53/900	451/18805	1.45364e-09	3.75912e-06	3.15747e-06	XDH/CAPN1/ITGA2/XBP1/HK2/NCOR2/PERP/DKK3/PSEN1/LMO4/CD2AP/OAS2/TFCP2L1/TWSG1/FGFR1/MSN/RELA/PML/CREB1/FA2H/INSM1/SP3/HOXB13/GLI2/CCNB2/LAMA5/GLI3/NPC1/ERBB4/TGFB2/CTNNB1/CLDN1/SOCS2/ELF3/CDO1/KDM5B/CITED2/RPGRIP1L/PIK3CA/POLB/SEC63/NF1/SFRP1/ARF6/PRLR/PROX1/TGFBR3/MED1/SRSF1/SMAD4/TPH1/CTC1/WNT7B	53	5.42491
GO:0010975	regulation of neuron projection development	52/900	448/18805	3.20352e-09	5.52288e-06	4.63893e-06	TNIK/TRAK1/PAK1/SEMA7A/B2M/SIPA1L1/INPP5F/GSK3B/NCK1/PSEN1/LRP8/SEMA3A/SMURF1/BMPR2/PRRX1/FGFR1/RHOA/NTRK2/IFRD1/SEMA6D/PUM2/PPFIA2/CAPRIN1/CFL1/PDLIM5/EIF4G2/EFNA5/BRSK2/FZD1/ITGA6/PTPN9/RAB29/KANK1/LRIG2/ADNP/CAMK2G/SFRP1/KIF1A/SARM1/TANC2/ARF6/DDR2/PTPRS/FBXO7/PTPRG/DGUOK/SKIL/NOVA2/NTNG1/FBXO38/SLC30A1/DAB1	52	5.25783
GO:0001822	kidney development	42/900	325/18805	4.70809e-09	6.08756e-06	5.11323e-06	YAP1/KIF26B/JAG1/STAT1/GFRA1/BASP1/CD2AP/ADAMTS6/TACSTD2/PRDM1/FBN1/GCNT1/DLG1/FGFR1/RHOA/GPC3/GLI2/GREB1L/LAMA5/BMP6/GLI3/ERBB4/TGFB2/CTNNB1/AHI1/COL4A4/KLF15/RPGRIP1L/HS2ST1/APH1A/C1GALT1/TRAF3IP1/NF1/SFRP1/PROX1/NUP133/ACTA2/ANGPT2/HELLS/SMAD4/WNT7B/MTSS1	42	5.21556
GO:0072001	renal system development	42/900	336/18805	1.26431e-08	1.30781e-05	1.09849e-05	YAP1/KIF26B/JAG1/STAT1/GFRA1/BASP1/CD2AP/ADAMTS6/TACSTD2/PRDM1/FBN1/GCNT1/DLG1/FGFR1/RHOA/GPC3/GLI2/GREB1L/LAMA5/BMP6/GLI3/ERBB4/TGFB2/CTNNB1/AHI1/COL4A4/KLF15/RPGRIP1L/HS2ST1/APH1A/C1GALT1/TRAF3IP1/NF1/SFRP1/PROX1/NUP133/ACTA2/ANGPT2/HELLS/SMAD4/WNT7B/MTSS1	42	4.88346
GO:0090130	tissue migration	20/900	106/18805	1.2611e-07	0.000108707	9.13078e-05	CORO1C/FERMT1/ITGA2/RAB11A/MAP4K4/DOCK5/TACSTD2/BMPR2/EPB41L4B/KITLG/TGFB2/KANK1/EPPK1/ARF6/PROX1/PTPRG/PKN2/ACTA2/MCC/SMAD4	20	3.96374
GO:0010631	epithelial cell migration	19/900	98/18805	1.65693e-07	0.000122424	0.00010283	CORO1C/FERMT1/ITGA2/RAB11A/MAP4K4/DOCK5/TACSTD2/BMPR2/EPB41L4B/KITLG/TGFB2/KANK1/EPPK1/ARF6/PROX1/PTPRG/PKN2/MCC/SMAD4	19	3.91213
GO:0001667	ameboidal-type cell migration	32/900	243/18805	2.07716e-07	0.000134289	0.000112795	CORO1C/NRP2/FERMT1/ITGA2/ITGB4/RAB11A/SEMA7A/MAP4K4/DOCK5/SEMA3A/TACSTD2/BMPR2/SEMA6A/PML/SEMA6D/GPC3/EPB41L4B/LAMA5/KITLG/ERBB4/TGFB2/PRR5L/KANK1/EPPK1/ARF6/DDR2/PROX1/PTPRG/PKN2/ACTA2/MCC/SMAD4	32	3.87196
GO:0090132	epithelium migration	19/900	101/18805	2.72225e-07	0.000156439	0.0001314	CORO1C/FERMT1/ITGA2/RAB11A/MAP4K4/DOCK5/TACSTD2/BMPR2/EPB41L4B/KITLG/TGFB2/KANK1/EPPK1/ARF6/PROX1/PTPRG/PKN2/MCC/SMAD4	19	3.80566
GO:0007264	small GTPase-mediated signal transduction	50/900	487/18805	3.21564e-07	0.000166313	0.000139694	COL1A2/COL3A1/ECT2/HACD3/MAP4K4/SIPA1L1/CYTH3/ERBB2/RALBP1/DOCK5/ARHGEF12/CD2AP/RIN2/CDC42SE1/RIT1/SQSTM1/CHML/RALA/RAP2B/RHOA/CDON/RHOF/ADCYAP1R1/CFL1/KITLG/ARHGAP24/ARHGAP28/RRAGC/TGFB2/ARHGAP32/TRIO/TNS3/KSR1/KANK1/PDPN/NF1/GRB2/FARP1/NUCB2/ARF6/CHM/RASIP1/RALGAPB/MCF2L/KIF14/ARAP1/STARD13/RASA2/FARP2/DAB1	50	3.77907
GO:0007160	cell-matrix adhesion	31/900	240/18805	4.93376e-07	0.000231977	0.000194848	CORO1C/JAG1/FERMT1/ITGA2/ADAMTS12/COL3A1/ITGB4/S100A10/SLC9A1/MAP4K4/GSK3B/PTPRK/ITGB2/ITGBL1/CDK6/RIN2/CDH11/RHOA/CASK/ACTN1/PPFIA2/EFNA5/CTNNB1/ITGA6/NF1/CD36/SFRP1/PLEKHA2/JAM3/ADAMTS13/EPHA1	31	3.63456
GO:0048863	stem cell differentiation	32/900	256/18805	6.80007e-07	0.000267862	0.00022499	CORO1C/YAP1/NRP2/JAG1/SLC9A1/SEMA7A/EIF2AK2/GSK3B/KDM3A/SEMA3A/CDK6/TACSTD2/BMPR2/SEMA6A/FGFR1/SEMA6D/LAMA5/KITLG/ERBB4/TGFB2/CTNNB1/FZD1/NUDT21/ITCH/SMAD9/CITED2/SFRP1/MED1/GPM6A/XRCC5/SMAD4/RUNX2	32	3.57209
GO:0030199	collagen fibril organization	15/900	69/18805	7.07417e-07	0.000267862	0.00022499	ERO1A/COL11A1/MMP11/COL1A2/P4HA1/ADAMTS12/COL3A1/LOXL2/ADAMTS2/COLGALT1/LUM/TGFB2/NF1/VIPAS39/DDR2	15	3.57209
GO:0072006	nephron development	24/900	161/18805	7.2507e-07	0.000267862	0.00022499	YAP1/KIF26B/JAG1/STAT1/BASP1/CD2AP/TACSTD2/DLG1/GPC3/GREB1L/LAMA5/GLI3/ERBB4/CTNNB1/AHI1/COL4A4/KLF15/HS2ST1/NUP133/ACTA2/ANGPT2/SMAD4/WNT7B/MTSS1	24	3.57209
GO:0007409	axonogenesis	47/900	459/18805	7.8389e-07	0.000270285	0.000227025	NRP2/TRAK1/UNC5B/APLP2/PAK1/SEMA7A/KLF7/SIPA1L1/ERBB2/GSK3B/PSEN1/LMO4/CD2AP/S100A6/SEMA3A/SMURF1/ANOS1/BMPR2/CDH11/NCAM1/SEMA6A/ACTB/NTRK2/CREB1/IFRD1/SEMA6D/ROBO4/GLI2/GLI3/GFRA3/EIF4G2/EFNA5/BRSK2/TRIO/SPG11/CHL1/NRXN1/ADNP/PTPRS/SKIL/SMAD4/NOVA2/NTNG1/SPTBN4/WNT7B/B4GAT1/DAB1	47	3.56818
GO:0001738	morphogenesis of a polarized epithelium	13/900	56/18805	1.76493e-06	0.000570514	0.000479202	YAP1/ACTB/MSN/RHOA/LAMA5/ERBB4/BRSK2/AHI1/WDR1/RPGRIP1L/TRAF3IP1/SFRP1/EXOC5	13	3.24373
GO:0030879	mammary gland development	21/900	137/18805	2.23702e-06	0.00068058	0.000571652	XDH/CAPN1/ITGA2/XBP1/HK2/NCOR2/PERP/OAS2/PML/CREB1/GLI2/GLI3/ERBB4/SOCS2/ELF3/CDO1/KDM5B/PRLR/MED1/TPH1/WNT7B	21	3.16712
GO:0042060	wound healing	45/900	450/18805	2.54666e-06	0.000731741	0.000614624	YAP1/FERMT1/DCBLD2/ITGA2/COL3A1/XBP1/S100A10/ARL8B/PAK1/ANXA1/ERBB2/ENTPD1/CLEC7A/PRRG4/F5/CD59/ACTB/RAP2B/ITPR3/RHOA/CASK/MYLK/SERPINA1/EPB41L4B/ARHGAP24/TGFB2/SPRR3/CLDN1/ADTRP/KANK1/PDPN/AHNAK/PIK3CA/EPPK1/SLC11A1/NF1/CD36/DDR2/PRRG3/ANGPTL4/ANGPT2/ADAMTS13/ERBB3/SYT11/DGKH	45	3.13564
GO:0009126	purine nucleoside monophosphate metabolic process	11/900	42/18805	3.10185e-06	0.000844355	0.000709214	XDH/AK4/DLG1/CASK/TJP2/DLG2/NT5C2/PPAT/NT5E/DGUOK/GART	11	3.07347
GO:0071559	response to transforming growth factor beta	35/900	315/18805	3.30462e-06	0.000854576	0.000717799	ERO1A/COL1A2/FERMT1/COL3A1/XBP1/GCNT2/SINHCAF/DKK3/PMEPA1/CHST11/PTPRK/CD2AP/ZEB1/SNX6/TWSG1/SMURF1/FBN1/ASPN/PML/TSC22D1/NLK/TGFB2/CLDN1/NREP/SMAD9/CITED2/SFRP1/DDR2/LPXN/TGFBR3/ACTA2/LTBP2/SKIL/KMT2A/SMAD4	35	3.06825
GO:1903829	positive regulation of protein localization	48/900	499/18805	3.50662e-06	0.000860771	0.000723003	YAP1/XBP1/VPS35/TTN/ECT2/RPH3AL/BICD1/ERBB2/GSK3B/PSEN1/CD2AP/ITGB2/AGR2/SQSTM1/DLG1/MSN/PML/DNM1L/TMEM132A/CDK1/SAE1/BMP6/GLI3/CHRM3/ERBB4/TCF7L2/TFRC/TGFB2/GPLD1/PRR5L/PTPN9/RAB29/LRIG2/NRXN1/MICALL2/CEP250/STX3/PIK3CA/FARP1/CEP295/ARF6/ASPH/ZPR1/DSG3/PPID/PRKAA1/SYT11/CCT5	48	3.06511
GO:0021987	cerebral cortex development	20/900	130/18805	3.66144e-06	0.000860771	0.000723003	COL3A1/ASPM/GSK3B/PSEN1/LRP8/PHACTR1/RHOA/NTRK2/CDON/PEX13/GLI3/CTNNB1/SUN1/NF1/PTPRS/KIF14/KCNA2/SYNE2/GART/DAB1	20	3.06511
GO:0007595	lactation	11/900	43/18805	3.98905e-06	0.000897016	0.000753447	XDH/XBP1/HK2/NCOR2/OAS2/CREB1/ERBB4/SOCS2/CDO1/PRLR/MED1	11	3.0472
GO:0071560	cellular response to transforming growth factor beta stimulus	34/900	308/18805	5.24632e-06	0.00113058	0.00094963	ERO1A/COL1A2/FERMT1/COL3A1/XBP1/GCNT2/SINHCAF/DKK3/PMEPA1/CHST11/PTPRK/ZEB1/SNX6/TWSG1/SMURF1/FBN1/ASPN/PML/TSC22D1/NLK/TGFB2/CLDN1/NREP/SMAD9/CITED2/SFRP1/DDR2/LPXN/TGFBR3/ACTA2/LTBP2/SKIL/KMT2A/SMAD4	34	2.9467
GO:0072009	nephron epithelium development	19/900	124/18805	6.76617e-06	0.00139979	0.00117575	YAP1/KIF26B/JAG1/STAT1/BASP1/CD2AP/TACSTD2/DLG1/GPC3/GREB1L/LAMA5/GLI3/CTNNB1/AHI1/KLF15/HS2ST1/SMAD4/WNT7B/MTSS1	19	2.85394
GO:0045785	positive regulation of cell adhesion	47/900	499/18805	7.7628e-06	0.0015442	0.00129705	CD47/KIF26B/FERMT1/ITGA2/COL8A1/XBP1/S100A10/GCNT2/MAP4K4/B2M/CYTH3/ANXA1/ERBB2/GSK3B/NCK1/DOCK5/ITGB2/CDK6/RIN2/AGR2/GCNT1/ACTB/RHOA/RELA/EDIL3/GLI2/EPB41L4B/GLI3/KITLG/TFRC/TGFB2/ITGA6/AMBRA1/PDPN/CITED2/STX3/PIK3CA/CD36/SFRP1/NFAT5/HLA-DPB1/PTAFR/PLEKHA2/HSPH1/PRKAA1/FBXO38/EPHA1	47	2.8113
GO:1904779	regulation of protein localization to centrosome	6/900	12/18805	8.5187e-06	0.0016318	0.00137063	RAB11A/BICD1/GSK3B/UBXN2B/RAB11FIP3/CEP250	6	2.78733
GO:0010810	regulation of cell-substrate adhesion	27/900	224/18805	9.82689e-06	0.00181517	0.00152465	CORO1C/JAG1/FERMT1/COL8A1/S100A10/SLC9A1/GCNT2/MAP4K4/GSK3B/DOCK5/CDK6/TACSTD2/RIN2/AGR2/RHOA/CASK/EDIL3/EFNA5/ITGA6/KANK1/PDPN/NF1/CD36/SFRP1/PLEKHA2/ANGPT2/EPHA1	27	2.74108
GO:0007179	transforming growth factor beta receptor signaling pathway	29/900	252/18805	1.15245e-05	0.0020493	0.0017213	ERO1A/COL1A2/FERMT1/COL3A1/XBP1/GCNT2/SINHCAF/DKK3/PMEPA1/CHST11/PTPRK/ZEB1/SNX6/TWSG1/SMURF1/FBN1/ASPN/PML/TSC22D1/NLK/TGFB2/NREP/SMAD9/CITED2/LPXN/TGFBR3/LTBP2/SKIL/SMAD4	29	2.68839
GO:0033157	regulation of intracellular protein transport	21/900	152/18805	1.18869e-05	0.0020493	0.0017213	FERMT1/XBP1/ECT2/YOD1/GSK3B/XPO1/PSEN1/PTPN14/SP100/CDK1/GLI3/BRSK2/MDFIC/PKIA/PRR5L/RAB29/NF1/CD36/ASPH/ZPR1/RAB23	21	2.68839
GO:0051223	regulation of protein transport	43/900	449/18805	1.25289e-05	0.00209031	0.00175575	IRS1/FERMT1/XBP1/VPS35/RSAD2/TTN/ECT2/RPH3AL/KLF7/YOD1/GSK3B/XPO1/PSEN1/PTPN14/CD2AP/DNM1L/TMEM132A/SP100/CDK1/BMP6/GLI3/CHRM3/RHBDF1/TCF7L2/TGFB2/EFNA5/BRSK2/RAB11FIP3/MDFIC/PKIA/GPLD1/PRR5L/ADTRP/RAB29/NF1/CD36/SFRP1/ARF6/ASPH/SERGEF/ZPR1/RAB23/PPID	43	2.67979
GO:0009167	purine ribonucleoside monophosphate metabolic process	10/900	40/18805	1.37037e-05	0.00221486	0.00186037	XDH/AK4/DLG1/CASK/TJP2/DLG2/NT5C2/PPAT/NT5E/GART	10	2.65465
GO:0014037	Schwann cell differentiation	11/900	49/18805	1.55312e-05	0.00241036	0.00202458	ITGB4/ERBB2/ADGRG6/NTRK2/RELA/NAB1/FA2H/CDK1/NF1/GRB2/ERBB3	11	2.61792
GO:0072073	kidney epithelium development	21/900	155/18805	1.61129e-05	0.00241036	0.00202458	YAP1/KIF26B/JAG1/STAT1/BASP1/CD2AP/TACSTD2/DLG1/FGFR1/GPC3/GREB1L/LAMA5/GLI3/CTNNB1/AHI1/KLF15/HS2ST1/SFRP1/SMAD4/WNT7B/MTSS1	21	2.61792
GO:0006913	nucleocytoplasmic transport	35/900	340/18805	1.77017e-05	0.00241036	0.00202458	FERMT1/XBP1/ECT2/GSK3B/UBE2I/XPO1/PSEN1/PTPN14/HTATIP2/NDC1/SMURF1/SQSTM1/PML/SP100/CDK1/KHDRBS1/SMG7/GLI3/NUP93/MDFIC/PKIA/SPG11/AGFG1/NUP37/NF1/CD36/NUP133/ZPR1/RBM15B/MED1/ELAVL1/RAB23/RSRC1/BACH2/NUP50	35	2.61792
GO:0051169	nuclear transport	35/900	340/18805	1.77017e-05	0.00241036	0.00202458	FERMT1/XBP1/ECT2/GSK3B/UBE2I/XPO1/PSEN1/PTPN14/HTATIP2/NDC1/SMURF1/SQSTM1/PML/SP100/CDK1/KHDRBS1/SMG7/GLI3/NUP93/MDFIC/PKIA/SPG11/AGFG1/NUP37/NF1/CD36/NUP133/ZPR1/RBM15B/MED1/ELAVL1/RAB23/RSRC1/BACH2/NUP50	35	2.61792
GO:0060993	kidney morphogenesis	16/900	99/18805	1.79445e-05	0.00241036	0.00202458	KIF26B/STAT1/BASP1/TACSTD2/GCNT1/DLG1/GPC3/GREB1L/LAMA5/GLI3/ERBB4/CTNNB1/AHI1/HS2ST1/SMAD4/WNT7B	16	2.61792
GO:0060996	dendritic spine development	16/900	99/18805	1.79445e-05	0.00241036	0.00202458	SIPA1L1/PSEN1/LRP8/PPFIA2/CAPRIN1/UBA6/CFL1/PDLIM5/EIF4G2/ASAP1/KIF1A/TANC2/ARF6/PTPRS/MAPK6/SLC30A1	16	2.61792
GO:0048144	fibroblast proliferation	17/900	110/18805	1.81756e-05	0.00241036	0.00202458	PDGFC/COL3A1/S100A6/DACH1/CDK6/CCNB1/PML/CDK1/MORF4L1/CTNNB1/NF1/SFRP1/DDR2/KDM8/KMT2A/CTC1/WNT7B	17	2.61792
GO:0030900	forebrain development	40/900	413/18805	1.92912e-05	0.00246906	0.00207388	CORO1C/NRP2/COL3A1/INHBA/SEMA7A/ASPM/B2M/GSK3B/PSEN1/ZEB1/LRP8/SEMA3A/CDK6/TWSG1/ATG16L1/FGFR1/PHACTR1/RHOA/NTRK2/CREB1/CDON/PEX13/GLI2/UBA6/GLI3/ERBB4/SSTR2/CTNNB1/SUN1/RPGRIP1L/SSTR1/NF1/PROX1/PTPRS/KIF14/KCNA2/SYNE2/WNT7B/GART/DAB1	40	2.60747
GO:0021543	pallium development	24/900	194/18805	1.9573e-05	0.00246906	0.00207388	COL3A1/ASPM/GSK3B/PSEN1/LRP8/CDK6/ATG16L1/PHACTR1/RHOA/NTRK2/CDON/PEX13/UBA6/GLI3/CTNNB1/SUN1/NF1/PROX1/PTPRS/KIF14/KCNA2/SYNE2/GART/DAB1	24	2.60747
GO:0010632	regulation of epithelial cell migration	13/900	69/18805	2.02863e-05	0.00249811	0.00209828	CORO1C/ITGA2/RAB11A/MAP4K4/DOCK5/TACSTD2/BMPR2/EPB41L4B/TGFB2/EPPK1/ARF6/PTPRG/MCC	13	2.60239
GO:1900180	regulation of protein localization to nucleus	20/900	146/18805	2.16246e-05	0.00260099	0.00218469	YAP1/FERMT1/XBP1/ECT2/CLDN18/GSK3B/PSEN1/CD2AP/CDK1/GLI3/TCF7L2/TFRC/MDFIC/PKIA/OTUD7B/NF1/CD36/ZPR1/RAB23/CCT5	20	2.58486
GO:0060998	regulation of dendritic spine development	12/900	60/18805	2.24379e-05	0.00260986	0.00219214	PSEN1/LRP8/PPFIA2/CAPRIN1/EIF4G2/ASAP1/KIF1A/TANC2/ARF6/PTPRS/MAPK6/SLC30A1	12	2.58338
GO:0034446	substrate adhesion-dependent cell spreading	16/900	101/18805	2.32122e-05	0.00260986	0.00219214	CORO1C/S100A10/ANTXR1/DOCK5/TACSTD2/RHOA/RAB1A/LAMA5/EFNA5/AKIP1/KANK1/MICALL2/PDPN/LPXN/KIF14/EPHA1	16	2.58338
GO:0072080	nephron tubule development	16/900	101/18805	2.32122e-05	0.00260986	0.00219214	YAP1/KIF26B/JAG1/STAT1/TACSTD2/DLG1/GPC3/GREB1L/LAMA5/GLI3/CTNNB1/AHI1/HS2ST1/SMAD4/WNT7B/MTSS1	16	2.58338
GO:0003158	endothelium development	20/900	147/18805	2.3926e-05	0.00263288	0.00221148	XDH/JAG1/ADAMTS12/CD2AP/ZEB1/BMPR2/MSN/RHOA/ROBO4/BMP6/CTNNB1/FZD1/CLDN1/TJP2/PDPN/ARHGEF26/PROX1/PTPRS/STARD13/SMAD4	20	2.57957
GO:0001701	in utero embryonic development	39/900	403/18805	2.48821e-05	0.00265777	0.00223239	BCL2L1/KRT19/YAP1/COL3A1/TM4SF1/CHST11/DHX35/ATP11A/CUL4A/PRDM1/SMG9/TBL1XR1/CCNB1/FGFR1/SP3/CCNB2/GLI3/CTNNB1/FKRP/CHEK1/SPINT1/ELF3/OTUD7B/CITED2/RPGRIP1L/POLB/GRB2/KDM8/MBNL1/ZPR1/MED1/SKIL/SMAD4/PHLDA2/GGNBP2/CNOT2/SLC30A1/DIAPH3/WNT7B	39	2.57548
GO:0051170	import into nucleus	22/900	172/18805	2.55445e-05	0.00265777	0.00223239	FERMT1/XBP1/ECT2/PSEN1/HTATIP2/SQSTM1/PML/CDK1/GLI3/NUP93/MDFIC/PKIA/SPG11/NF1/CD36/NUP133/ZPR1/MED1/ELAVL1/RAB23/BACH2/NUP50	22	2.57548
GO:0046037	GMP metabolic process	8/900	27/18805	2.62615e-05	0.00265777	0.00223239	XDH/DLG1/CASK/TJP2/DLG2/NT5C2/PPAT/GART	8	2.57548

## Sheet: Cluster3
ID	Description	GeneRatio	BgRatio	pvalue	p.adjust	qvalue	geneID	Count	log10padj
GO:0007264	small GTPase-mediated signal transduction	66/1088	487/18805	8.95754e-11	4.85946e-07	3.87626e-07	IGF1/DLC1/PREX2/SLIT2/ABL2/EPS8L2/SPRY1/ARHGAP32/BCL6/RHOB/MRAS/PLD1/RIPOR1/PIK3CG/SH2D3C/COL1A2/COL3A1/CDON/CD2AP/ITPKB/GARNL3/ITSN1/PDPN/ARHGEF28/MYO9A/CDC42EP3/RAP2A/CYTH3/RHOH/RALGPS1/CCDC88A/STARD13/DOCK4/ERBB2/RASIP1/SIPA1L3/CDC42SE1/GRB2/STMN3/NOTCH1/FGD2/VAV3/ADCYAP1R1/GNA12/ARAP1/DENND1A/GNA13/RAB21/ARHGAP5/RAP1A/NISCH/AUTS2/CYTH2/ARFGEF2/RAB35/PLEKHG3/RASGRP3/PHACTR4/RDX/RHOA/RAPGEF6/DO…	66	6.31341
GO:0001667	ameboidal-type cell migration	40/1088	243/18805	1.94484e-09	4.25107e-06	3.39096e-06	SASH1/THBS1/AKAP12/DDR2/ZEB2/HAS2/MCC/EVL/ARID5B/TACSTD2/CORO1C/HBEGF/VIL1/SOX17/PTEN/ACTA2/GPC3/PTPRG/SEMA3A/NRP2/EPPK1/ITGB1BP1/PLCG2/LRP5/TACR1/PRKCE/FERMT1/SEMA4A/SHH/ZFAND5/GNA12/SEMA6B/GNA13/ARHGAP5/SEMA5A/BMPR2/PHACTR4/EPB41L4B/SEMA4D/RREB1	40	5.3715
GO:0045859	regulation of protein kinase activity	52/1088	369/18805	2.35082e-09	4.25107e-06	3.39096e-06	IGF1/SASH1/THBS1/PREX2/DDR2/RGCC/INSR/FBN1/DUSP1/HIPK3/LCP2/ADARB1/MAP3K13/ADCYAP1/TOM1L1/PIK3CG/COPS8/NTRK3/CORO1C/SNCA/CBLC/MAP2K7/PTEN/EPHA1/NR2F2/MMD/TRAF4/ITGB1BP1/PTPN1/CCDC88A/SLC8A1/TLR4/LRP5/AGAP2/ERBB2/RASIP1/FGF18/CCNT2/DEPTOR/PAK1/MAPRE3/PIK3R5/TRIB1/RAP1A/JTB/SNX6/FGFR1/RHOA/PKIA/CEP85/CCNT1/FLT1	52	5.3715
GO:0043549	regulation of kinase activity	54/1088	397/18805	4.15375e-09	4.614e-06	3.68046e-06	IGF1/SASH1/LDB2/THBS1/PREX2/DDR2/RGCC/INSR/FBN1/DUSP1/HIPK3/LCP2/ADARB1/MAP3K13/ADCYAP1/TOM1L1/PIK3CG/COPS8/NTRK3/CORO1C/SNCA/CBLC/MAP2K7/PTEN/EPHA1/NR2F2/MMD/TRAF4/ITGB1BP1/PTPN1/CCDC88A/SLC8A1/TLR4/LRP5/AGAP2/ERBB2/RASIP1/FGF18/CCNT2/DEPTOR/PAK1/MAPRE3/PIK3R5/TRIB1/RAP1A/JTB/SNX6/FGFR1/RHOA/PKIA/HNRNPU/CEP85/CCNT1/FLT1	54	5.33592
GO:0045785	positive regulation of cell adhesion	63/1088	499/18805	4.25254e-09	4.614e-06	3.68046e-06	IGF1/SFRP1/MAP3K8/MYO10/HAS2/ABI3BP/CD36/ABL2/ANXA1/APBB1IP/BCL6/DAB2/CR1/IL7R/NCKAP1L/SMARCD3/IL6ST/TESPA1/GLI3/CD5/IL6R/SLAMF1/RUNX3/HLA-DQA1/ITPKB/AGR2/ETS1/EPHA1/HLA-DPB1/PDPN/AFDN/PDCD1LG2/HLA-DOA/CYTH3/ITGB1BP1/RHOH/ITGB2/CITED2/COL8A1/ERBB2/PRKCE/FERMT1/SHH/EMILIN2/XBP1/VAV3/EDIL3/UTRN/GLI2/SHB/HHLA2/MAGI1/SMARCA2/RSU1/PLEKHA2/TRIOBP/POLDIP2/CHST2/ITGA6/EPB41L4B/RHOA/TNFSF14/RREB1	63	5.33592
GO:0071559	response to transforming growth factor beta	46/1088	315/18805	6.40723e-09	5.62884e-06	4.48996e-06	SFRP1/THBS1/DDR2/ZEB2/TGFBR3/ENG/SOX5/ITGA8/FBN1/ZEB1/NR3C1/SPRY1/DAB2/ACVRL1/STAT3/COL1A2/COL3A1/CD2AP/LTBP4/LTBP3/RUNX3/PTPRK/ACTA2/PDE3A/FGFR2/ASPN/CITED2/SINHCAF/TWSG1/FERMT1/LPXN/PPARA/XBP1/CHST11/LDLRAD4/CLDN1/ERO1A/DKK3/LTBP2/ZFP36L2/SNX6/PDCD5/ONECUT2/SKI/SMAD9/WWOX	46	5.24958
GO:0042327	positive regulation of phosphorylation	57/1088	437/18805	7.26301e-09	5.62884e-06	4.48996e-06	IGF1/SASH1/THBS1/DDR2/RGCC/CD36/INSR/GFRA1/FBN1/LCP2/MAP3K13/ADCYAP1/CLIP3/DAB2/TOM1L1/PIK3CG/PIK3R3/COPS8/NTRK3/AR/IL6R/HBEGF/SNCA/SLCO3A1/MAP2K7/BANK1/MMD/RAP2A/TRAF4/ITGB1BP1/PTPN1/CCDC88A/TLR4/PLCG2/NTRK2/FAS/AGAP2/ERBB2/FGF18/FLT4/S1PR2/KCTD20/PAK1/XBP1/MAPRE3/PIK3R5/BMP6/RAP1A/ACVR2A/JTB/FGFR1/ITGA6/RHOA/SEMA4D/EHD4/DGKQ/FLT1	57	5.24958
GO:0031589	cell-substrate adhesion	50/1088	361/18805	8.56378e-09	5.80731e-06	4.63233e-06	DLC1/SFRP1/THBS1/SVEP1/VWF/FZD4/HAS2/ABI3BP/ITGA8/ITGA9/CD36/ADAMTS9/JAM3/PARVB/SORBS1/BCL6/TACSTD2/TLN1/DAB2/ACVRL1/COL3A1/CORO1C/PTPRK/PTEN/AGR2/EPHA1/PDPN/MUC4/ITGB1BP1/PTPN1/ITGB2/ITGBL1/COL8A1/ANGPT2/PRKCE/FERMT1/LPXN/NOTCH1/EDIL3/UTRN/RSU1/PLEKHA2/TRIOBP/ANTXR1/POLDIP2/ITGA6/ONECUT2/RHOA/RREB1/PARVA	50	5.23602
GO:0050673	epithelial cell proliferation	61/1088	488/18805	1.09728e-08	6.59448e-06	5.26023e-06	IGF1/SFRP1/THBS1/PPP1R16B/ZEB2/RGCC/TGFBR3/MMRN2/HAS2/ENG/MCC/ZEB1/AKT3/KLF9/LGR4/TACSTD2/DAB2/ACVRL1/STAT3/SERPINB1/FST/VSTM4/AR/RUNX3/PTPRK/FGFR2/TINF2/NR2F2/GPC3/ATP5IF1/NRP2/EPPK1/ITGB1BP1/FA2H/PGR/COL8A1/NFIB/TACR1/ERBB2/FERMT1/FLT4/SHH/NOTCH1/XBP1/IFT52/OVOL1/FRS2/CLDN1/FGF9/BMP6/KDM5B/SEMA5A/BMPR2/ACVR2A/TCF7L2/VASH1/FGFR1/YAP1/PRDM1/RREB1/FLT1	61	5.18082
GO:0030098	lymphocyte differentiation	56/1088	432/18805	1.2292e-08	6.59448e-06	5.26023e-06	SFRP1/SOCS3/TNFSF8/FGL2/IKZF1/ZEB1/ANXA1/EGR1/BCL6/MAFB/TPD52/MS4A1/CR1/IL7R/STAT3/NCKAP1L/LY9/PIK3R3/SMARCD3/IL6ST/TESPA1/GLI3/IL6R/KLF6/SLAMF1/RUNX3/ITPKB/HMGB3/IKZF3/JAK3/HLA-DOA/ST3GAL1/LFNG/RHOH/PLCG2/HDAC4/ERBB2/SEMA4A/SHH/CEBPG/XBP1/GLI2/CLEC4E/FOSL2/PPP2R3C/SHB/ZFP36L2/SMARCA2/CTLA4/DCLRE1C/RHOA/PRDM1/RORC/TCF3/CYP26B1/RORA	56	5.18082
GO:0030336	negative regulation of cell migration	52/1088	388/18805	1.33713e-08	6.59448e-06	5.26023e-06	DLC1/SFRP1/THBS1/ZEB2/RGCC/SLIT2/TGFBR3/DCN/MMRN2/ENG/MCC/EVL/MCTP1/ADAMTS9/DUSP1/ADARB1/TACSTD2/RHOB/ACVRL1/STAT3/SERPINB1/COL3A1/CORO1C/PTPRK/PTEN/EPHA1/MAGI2/NR2F2/AFDN/PTPRG/RAP2A/EPPK1/ITGB1BP1/PTPN1/CITED2/STARD13/PRKG1/SINHCAF/ANGPT2/SHH/NOTCH1/EMILIN2/DPYSL3/GNA12/LDLRAD4/GNA13/TRIB1/NISCH/ABHD2/VASH1/SP100/RHOA	52	5.18082
GO:0010562	positive regulation of phosphorus metabolic process	61/1088	493/18805	1.60899e-08	6.71443e-06	5.35591e-06	IGF1/SASH1/THBS1/DDR2/RGCC/CD36/INSR/GFRA1/FBN1/LCP2/MAP3K13/PID1/ADCYAP1/CLIP3/DAB2/TOM1L1/PIK3CG/PIK3R3/COPS8/NTRK3/AR/IL6R/HBEGF/SNCA/SLCO3A1/MAP2K7/BANK1/MMD/RAP2A/TRAF4/ITGB1BP1/PTPN1/CCDC88A/TLR4/PLCG2/NTRK2/FAS/AGAP2/ERBB2/FGF18/FLT4/S1PR2/KCTD20/PAK1/PPARA/XBP1/ADCYAP1R1/MAPRE3/PIK3R5/BMP6/RAP1A/ACVR2A/JTB/FGFR1/ITGA6/MTMR9/RHOA/SEMA4D/EHD4/DGKQ/FLT1	61	5.17299
GO:0045937	positive regulation of phosphate metabolic process	61/1088	493/18805	1.60899e-08	6.71443e-06	5.35591e-06	IGF1/SASH1/THBS1/DDR2/RGCC/CD36/INSR/GFRA1/FBN1/LCP2/MAP3K13/PID1/ADCYAP1/CLIP3/DAB2/TOM1L1/PIK3CG/PIK3R3/COPS8/NTRK3/AR/IL6R/HBEGF/SNCA/SLCO3A1/MAP2K7/BANK1/MMD/RAP2A/TRAF4/ITGB1BP1/PTPN1/CCDC88A/TLR4/PLCG2/NTRK2/FAS/AGAP2/ERBB2/FGF18/FLT4/S1PR2/KCTD20/PAK1/PPARA/XBP1/ADCYAP1R1/MAPRE3/PIK3R5/BMP6/RAP1A/ACVR2A/JTB/FGFR1/ITGA6/MTMR9/RHOA/SEMA4D/EHD4/DGKQ/FLT1	61	5.17299
GO:0001934	positive regulation of protein phosphorylation	54/1088	414/18805	1.81135e-08	7.01897e-06	5.59883e-06	IGF1/SASH1/THBS1/DDR2/RGCC/CD36/INSR/GFRA1/FBN1/LCP2/MAP3K13/ADCYAP1/CLIP3/DAB2/TOM1L1/PIK3CG/PIK3R3/COPS8/NTRK3/IL6R/HBEGF/SNCA/SLCO3A1/MAP2K7/BANK1/MMD/RAP2A/TRAF4/ITGB1BP1/PTPN1/CCDC88A/TLR4/PLCG2/NTRK2/FAS/AGAP2/ERBB2/FGF18/FLT4/S1PR2/PAK1/XBP1/MAPRE3/PIK3R5/BMP6/RAP1A/ACVR2A/JTB/FGFR1/RHOA/SEMA4D/EHD4/DGKQ/FLT1	54	5.15373
GO:0003158	endothelium development	28/1088	147/18805	2.08012e-08	7.08552e-06	5.65192e-06	FZD4/PPP1R16B/ZEB1/GJA5/RHOB/ACVRL1/PTPRS/ACVR2B/MSN/CD2AP/SOX17/ROBO4/PDPN/NR2F2/AFDN/STARD13/S1PR2/NOTCH1/TJP2/CLDN1/BMP6/RAP1A/ADD1/BMPR2/MAGI1/RDX/FZD1/RHOA	28	5.14963
GO:0042060	wound healing	57/1088	450/18805	2.08974e-08	7.08552e-06	5.65192e-06	IGF1/THBS1/SVEP1/VWF/DDR2/THBD/ENG/HNF4A/CD36/SERPINE2/SYT11/ANXA1/PRCP/TLN1/ACVRL1/PIK3CG/MYL9/IL6ST/AHNAK/COL3A1/IL6R/HBEGF/VIL1/DGKG/C1QTNF1/PTEN/PDPN/ENTPD1/MYLK/EPPK1/ERBB3/TLR4/CLEC7A/PLCG2/PRKG1/ERBB2/ANGPT2/PRKCE/FERMT1/SHH/PAK1/EMILIN2/PPARA/XBP1/VAV3/GNA12/CLDN1/GNA13/PRRG4/SLC12A2/EPB41L4B/RHOA/GNAS/YAP1/ARL8B/RREB1/DGKQ	57	5.14963
GO:0071560	cellular response to transforming growth factor beta stimulus	44/1088	308/18805	2.66076e-08	8.49095e-06	6.77299e-06	SFRP1/THBS1/DDR2/ZEB2/TGFBR3/ENG/SOX5/ITGA8/FBN1/ZEB1/NR3C1/SPRY1/DAB2/ACVRL1/STAT3/COL1A2/COL3A1/LTBP4/LTBP3/PTPRK/ACTA2/PDE3A/FGFR2/ASPN/CITED2/SINHCAF/TWSG1/FERMT1/LPXN/PPARA/XBP1/CHST11/LDLRAD4/CLDN1/ERO1A/DKK3/LTBP2/ZFP36L2/SNX6/PDCD5/ONECUT2/SKI/SMAD9/WWOX	44	5.07104
GO:0141091	transforming growth factor beta receptor superfamily signaling pathway	52/1088	399/18805	3.42201e-08	1.03136e-05	8.22684e-06	SFRP1/THBS1/ZEB2/TGFBR3/ENG/ITGA8/FBN1/ZEB1/EGR1/SPART/SPRY1/DAB2/ACVRL1/STAT3/COL1A2/FST/COL3A1/ACVR2B/LTBP4/LTBP3/PTPRK/MAGI2/TOB1/GPC3/ASPN/CITED2/SINHCAF/TWSG1/FERMT1/SHH/GDF11/MSX1/LPXN/NOTCH1/PPARA/XBP1/CRIM1/CHST11/LDLRAD4/FGF9/ERO1A/BMP6/DKK3/LTBP2/BMPR2/ACVR2A/SNX6/ONECUT2/FZD1/NEO1/SKI/SMAD9	52	4.98659
GO:0010632	regulation of epithelial cell migration	18/1088	69/18805	4.74466e-08	1.29155e-05	1.03023e-05	SASH1/HAS2/MCC/EVL/TACSTD2/CORO1C/HBEGF/VIL1/PTEN/PTPRG/EPPK1/PLCG2/TACR1/PRKCE/ARHGAP5/BMPR2/EPB41L4B/RREB1	18	4.88889
GO:2000146	negative regulation of cell motility	52/1088	403/18805	4.76146e-08	1.29155e-05	1.03023e-05	DLC1/SFRP1/THBS1/ZEB2/RGCC/SLIT2/TGFBR3/DCN/MMRN2/ENG/MCC/EVL/MCTP1/ADAMTS9/DUSP1/ADARB1/TACSTD2/RHOB/ACVRL1/STAT3/SERPINB1/COL3A1/CORO1C/PTPRK/PTEN/EPHA1/MAGI2/NR2F2/AFDN/PTPRG/RAP2A/EPPK1/ITGB1BP1/PTPN1/CITED2/STARD13/PRKG1/SINHCAF/ANGPT2/SHH/NOTCH1/EMILIN2/DPYSL3/GNA12/LDLRAD4/GNA13/TRIB1/NISCH/ABHD2/VASH1/SP100/RHOA	52	4.88889
GO:0042692	muscle cell differentiation	54/1088	429/18805	6.08779e-08	1.57268e-05	1.25448e-05	ANK2/IGF1/PGM5/ENG/DMD/ITGA8/ZEB1/SYNE1/CACNB4/CXADR/AVPR1A/ADAMTS5/LMNA/TMOD2/SGCD/QKI/MYL9/SMARCD3/MYH11/CDON/PRKAR1A/CD53/HOMER1/FGFR2/SLC8A1/NEBL/NFATC4/HDAC4/PRKG1/SHH/CCNT2/LDB3/MSX1/SGCB/NOTCH1/PPARA/TMEM204/XBP1/AKIRIN2/FRS2/FGF9/MEF2A/BMPR2/SPAG9/TBX3/NEO1/SORBS2/CDK1/KRT19/TNFSF14/SKI/HNRNPU/CYP26B1/RORA	54	4.80336
GO:0040013	negative regulation of locomotion	53/1088	421/18805	8.03416e-08	1.98115e-05	1.58031e-05	DLC1/SFRP1/THBS1/ZEB2/RGCC/SLIT2/TGFBR3/DCN/MMRN2/ENG/MCC/EVL/MCTP1/ADAMTS9/DUSP1/ADARB1/TACSTD2/RHOB/ACVRL1/STAT3/SERPINB1/COL3A1/CORO1C/PTPRK/PTEN/EPHA1/MAGI2/NR2F2/AFDN/PTPRG/RAP2A/EPPK1/ITGB1BP1/PTPN1/CITED2/STARD13/PRKG1/SINHCAF/ANGPT2/SHH/NOTCH1/EMILIN2/DPYSL3/GNA12/LDLRAD4/GNA13/TRIB1/NISCH/SEMA5A/ABHD2/VASH1/SP100/RHOA	53	4.70308
GO:0001763	morphogenesis of a branching structure	33/1088	208/18805	1.23156e-07	2.79082e-05	2.22616e-05	SFRP1/SOCS3/SLIT2/ENG/MAP3K13/SPRY1/LGR4/TACSTD2/TCF21/SPINT1/AR/GLI3/FGFR2/GPC3/TNC/LRP5/NFATC4/PGR/TMED2/RASIP1/WNT2B/SHH/GRB2/NOTCH1/PAK1/FRS2/GLI2/GNA13/KDM5B/FGFR1/TBX3/YAP1/PRDM1	33	4.55427
GO:0007178	cell surface receptor protein serine/threonine kinase signaling pathway	53/1088	427/18805	1.27706e-07	2.79082e-05	2.22616e-05	SFRP1/THBS1/ZEB2/TGFBR3/ENG/ITGA8/FBN1/ZEB1/EGR1/SPART/SPRY1/DAB2/ACVRL1/STAT3/COL1A2/FST/COL3A1/ACVR2B/LTBP4/LTBP3/PTPRK/MAGI2/TOB1/GPC3/ASPN/CITED2/SINHCAF/TWSG1/FERMT1/SHH/GDF11/MSX1/LPXN/NOTCH1/PPARA/XBP1/CRIM1/CHST11/LDLRAD4/FGF9/ERO1A/BMP6/DKK3/LTBP2/BMPR2/ACVR2A/SNX6/SPTBN1/ONECUT2/FZD1/NEO1/SKI/SMAD9	53	4.55427
GO:0051056	regulation of small GTPase mediated signal transduction	42/1088	303/18805	1.29661e-07	2.79082e-05	2.22616e-05	IGF1/DLC1/PREX2/SLIT2/ABL2/EPS8L2/SPRY1/ARHGAP32/BCL6/RIPOR1/PIK3CG/COL3A1/CDON/CD2AP/ITPKB/GARNL3/ITSN1/ARHGEF28/MYO9A/CYTH3/RALGPS1/STARD13/ERBB2/RASIP1/SIPA1L3/CDC42SE1/STMN3/NOTCH1/FGD2/VAV3/ADCYAP1R1/ARAP1/DENND1A/GNA13/ARHGAP5/AUTS2/CYTH2/ARFGEF2/PLEKHG3/RDX/SEMA4D/STAMBP	42	4.55427
GO:0051338	regulation of transferase activity	56/1088	463/18805	1.35702e-07	2.79082e-05	2.22616e-05	IGF1/SASH1/LDB2/THBS1/PREX2/DDR2/RGCC/INSR/FBN1/DUSP1/HIPK3/LCP2/ADARB1/BAG2/MAP3K13/ADCYAP1/TOM1L1/PIK3CG/COPS8/NTRK3/CORO1C/SNCA/CBLC/MAP2K7/PTEN/EPHA1/TINF2/NR2F2/MMD/TRAF4/ITGB1BP1/PTPN1/CCDC88A/SLC8A1/TLR4/LRP5/AGAP2/ERBB2/RASIP1/FGF18/CCNT2/DEPTOR/PAK1/MAPRE3/PIK3R5/TRIB1/RAP1A/JTB/SNX6/FGFR1/RHOA/PKIA/HNRNPU/CEP85/CCNT1/FLT1	56	4.55427
GO:0090130	tissue migration	22/1088	106/18805	1.38898e-07	2.79082e-05	2.22616e-05	SASH1/ZEB2/HAS2/MCC/EVL/TACSTD2/CORO1C/HBEGF/VIL1/PTEN/ACTA2/PTPRG/ACTG2/EPPK1/PLCG2/TACR1/PRKCE/FERMT1/ARHGAP5/BMPR2/EPB41L4B/RREB1	22	4.55427
GO:0045860	positive regulation of protein kinase activity	33/1088	210/18805	1.55157e-07	3.00617e-05	2.39794e-05	IGF1/SASH1/THBS1/DDR2/RGCC/INSR/FBN1/LCP2/MAP3K13/ADCYAP1/TOM1L1/PIK3CG/COPS8/NTRK3/SNCA/MAP2K7/MMD/TRAF4/ITGB1BP1/PTPN1/CCDC88A/TLR4/AGAP2/ERBB2/FGF18/PAK1/MAPRE3/PIK3R5/RAP1A/JTB/FGFR1/RHOA/FLT1	33	4.52199
GO:0061138	morphogenesis of a branching epithelium	31/1088	191/18805	1.7508e-07	3.2752e-05	2.61254e-05	SFRP1/SOCS3/SLIT2/ENG/SPRY1/LGR4/TACSTD2/TCF21/SPINT1/AR/GLI3/FGFR2/GPC3/TNC/LRP5/NFATC4/PGR/TMED2/RASIP1/WNT2B/SHH/GRB2/NOTCH1/PAK1/FRS2/GLI2/GNA13/KDM5B/FGFR1/TBX3/YAP1	31	4.48476
GO:0060485	mesenchyme development	45/1088	342/18805	2.16436e-07	3.91389e-05	3.122e-05	IGF1/SFRP1/RGCC/TGFBR3/BNC2/HAS2/ENG/SPRY1/ADAMTS5/DAB2/ACVRL1/QKI/TCF21/CORO1C/PTEN/ACTA2/FGFR2/PDPN/ACTG2/SEMA3A/NRP2/ERBB3/BASP1/CITED2/SEMA4A/SHH/MSX1/NOTCH1/LDLRAD4/SEMA6B/FGF9/KLHL12/SEMA5A/FRZB/CUL7/BMPR2/ZFP64/TCF7L2/NCAM1/MARK1/PHACTR4/FGFR1/TBX3/YAP1/SEMA4D	45	4.40739
GO:0010810	regulation of cell-substrate adhesion	34/1088	224/18805	2.36452e-07	4.1379e-05	3.30069e-05	DLC1/SFRP1/THBS1/FZD4/HAS2/ABI3BP/CD36/BCL6/TACSTD2/TLN1/DAB2/ACVRL1/CORO1C/PTEN/AGR2/EPHA1/PDPN/ITGB1BP1/PTPN1/COL8A1/ANGPT2/PRKCE/FERMT1/NOTCH1/EDIL3/UTRN/RSU1/PLEKHA2/TRIOBP/POLDIP2/ITGA6/ONECUT2/RHOA/RREB1	34	4.38322
GO:0030900	forebrain development	51/1088	413/18805	2.58739e-07	4.38643e-05	3.49893e-05	DLC1/DCLK1/ID4/SLIT2/ZEB1/NIN/AVPR1A/PCDH9/PTPRS/COL3A1/CORO1C/CDON/GLI3/PTEN/FGFR2/NR2F2/HERC1/SEMA3A/NRP2/C21orf91/NTRK2/PRKG1/NFIB/TWSG1/NDEL1/WNT2B/SHH/TRA2B/MSX1/NOTCH1/DCLK2/AKIRIN2/FRS2/SEMA6B/GLI2/TACC1/SEMA5A/LHX6/PGAP1/ATAT1/SSTR2/ASPM/EFNA2/FGFR1/SLC38A2/TBX3/RHOA/WDR37/SKI/POMGNT1/PEX13	51	4.35789
GO:0061448	connective tissue development	40/1088	291/18805	3.21732e-07	5.28908e-05	4.21895e-05	EBF2/OGN/EFEMP1/ID4/SOX5/ZEB1/EGR1/ARID5B/MGP/SPART/ACVRL1/TRPS1/PRRX1/COL3A1/MAF/GLI3/IL6R/CD2AP/LTBP3/RUNX3/ACTA2/LRP5/NFIB/TWSG1/FGF18/WNT2B/CREB3L2/MSX1/NOTCH1/XBP1/CHST11/HMGCS2/FGF9/FOSL2/BMP6/FRZB/BMPR2/FGFR1/KLF7/RORC	40	4.27662
GO:0030048	actin filament-based movement	25/1088	139/18805	3.71015e-07	5.91987e-05	4.72211e-05	ANK2/ZEB2/CACNA2D1/NEDD4L/GJA5/MYO5A/ABCC9/SGCD/QKI/SCN7A/DSC2/VIL1/WIPF1/SCN3A/MYH14/ACTA2/PDPN/GJC1/SCN2B/GSN/MYO7B/LUZP1/CTNNA3/SCN8A/PARVA	25	4.22769
GO:0001649	osteoblast differentiation	37/1088	262/18805	4.50778e-07	6.98706e-05	5.57338e-05	IGF1/SFRP1/DDR2/ID4/LGR4/RORB/IL6ST/ACVR2B/GLI3/IL6R/PTEN/FGFR2/TOB1/JUND/TNC/PTPRB/DDX21/LRP5/TWSG1/HDAC7/SHH/NOTCH1/CRIM1/GLI2/FGF9/FOSL2/RRBP1/BMP6/BMPR2/ACVR2A/FZD1/YAP1/SKI/SEMA4D/SMAD9/HNRNPU/WWOX	37	4.15571
GO:0050678	regulation of epithelial cell proliferation	50/1088	410/18805	4.95652e-07	7.46919e-05	5.95796e-05	IGF1/SFRP1/THBS1/PPP1R16B/RGCC/TGFBR3/MMRN2/HAS2/ENG/MCC/ZEB1/AKT3/KLF9/TACSTD2/DAB2/ACVRL1/STAT3/AR/RUNX3/PTPRK/FGFR2/TINF2/NR2F2/GPC3/ATP5IF1/NRP2/EPPK1/FA2H/PGR/NFIB/TACR1/ERBB2/FLT4/SHH/NOTCH1/XBP1/IFT52/OVOL1/FRS2/CLDN1/FGF9/BMP6/KDM5B/SEMA5A/TCF7L2/VASH1/FGFR1/YAP1/RREB1/FLT1	50	4.12673
GO:0060537	muscle tissue development	53/1088	446/18805	5.1302e-07	7.52198e-05	6.00007e-05	IGF1/TGFBR3/PGM5/ENG/DMD/ITGA8/ADAMTS9/EGR1/SYNE1/GJA5/CXADR/ABCC9/LMNA/SGCD/TCF21/COL3A1/MYH11/CDON/PRKAR1A/MYH14/HOMER1/FGFR2/GJC1/NR2F2/MYLK/ERBB3/SLC8A1/CITED2/NEBL/PRKG1/SHH/CCNT2/MSX1/SGCB/NOTCH1/PPARA/ZFAND5/FRS2/FGF9/FOSL2/ERO1A/MEF2A/FGFR1/TBX3/RHOA/SORBS2/CDK1/YAP1/SKI/FOXN2/VPS54/HNRNPU/CYP26B1	53	4.12367
GO:0045446	endothelial cell differentiation	23/1088	124/18805	6.1225e-07	8.74068e-05	6.97219e-05	FZD4/PPP1R16B/ZEB1/ACVRL1/PTPRS/ACVR2B/MSN/SOX17/ROBO4/PDPN/NR2F2/AFDN/S1PR2/NOTCH1/TJP2/CLDN1/BMP6/RAP1A/ADD1/BMPR2/MAGI1/RDX/FZD1	23	4.05845
GO:0033674	positive regulation of kinase activity	33/1088	223/18805	6.41051e-07	8.91719e-05	7.11299e-05	IGF1/SASH1/THBS1/DDR2/RGCC/INSR/FBN1/LCP2/MAP3K13/ADCYAP1/TOM1L1/PIK3CG/COPS8/NTRK3/SNCA/MAP2K7/MMD/TRAF4/ITGB1BP1/PTPN1/CCDC88A/TLR4/AGAP2/ERBB2/FGF18/PAK1/MAPRE3/PIK3R5/RAP1A/JTB/FGFR1/RHOA/FLT1	33	4.04977
GO:0010631	epithelial cell migration	20/1088	98/18805	6.77673e-07	9.19094e-05	7.33135e-05	SASH1/ZEB2/HAS2/MCC/EVL/TACSTD2/CORO1C/HBEGF/VIL1/PTEN/PTPRG/EPPK1/PLCG2/TACR1/PRKCE/FERMT1/ARHGAP5/BMPR2/EPB41L4B/RREB1	20	4.03664
GO:0030323	respiratory tube development	31/1088	203/18805	6.95717e-07	9.20552e-05	7.34298e-05	FBN1/KLF2/SPRY1/EPAS1/TCF21/COL3A1/ACVR2B/GLI3/LTBP3/AGR2/FGFR2/PDPN/ADAMTS2/GPC3/TRAF4/TNC/PGR/NFIB/HECA/FGF18/FLT4/WNT2B/SHH/NOTCH1/HMGCS2/GLI2/FGF9/FOSL2/BMPR2/FGFR1/YAP1	31	4.03595
GO:0007162	negative regulation of cell adhesion	41/1088	312/18805	7.69041e-07	9.93345e-05	7.92363e-05	DLC1/THBS1/FZD4/RGCC/FGL2/SERPINE2/DUSP1/ANXA1/JAM3/BCL6/TACSTD2/ACVRL1/CR1/CORO1C/GLI3/PRKAR1A/RUNX3/C1QTNF1/PTEN/JAK3/PDCD1LG2/ITGB1BP1/PTPN1/ERBB3/TNC/PRKG1/ERBB2/ANGPT2/TWSG1/SHH/LPXN/NOTCH1/PPARA/PAWR/BMP6/SEMA5A/CTLA4/CBLB/RDX/RHOA/SEMA4D	41	4.0029
GO:0030217	T cell differentiation	42/1088	324/18805	8.16097e-07	0.000102961	8.21291e-05	SOCS3/TNFSF8/FGL2/ZEB1/ANXA1/EGR1/BCL6/MAFB/CR1/IL7R/STAT3/NCKAP1L/LY9/PIK3R3/SMARCD3/IL6ST/TESPA1/GLI3/IL6R/RUNX3/ITPKB/IKZF3/JAK3/HLA-DOA/LFNG/RHOH/ERBB2/SEMA4A/SHH/XBP1/GLI2/CLEC4E/FOSL2/SHB/ZFP36L2/SMARCA2/CTLA4/RHOA/PRDM1/RORC/CYP26B1/RORA	42	3.98733
GO:0022604	regulation of cell morphogenesis	35/1088	247/18805	8.45241e-07	0.000104214	8.31289e-05	FZD4/PALMD/MYO10/NEDD4L/ANXA1/MAP3K13/PARVB/CORO1C/MSN/VIL1/MYH14/PDPN/MYO9A/CDC42EP3/ITGB2/SEMA4A/CDC42SE1/FGD2/GNA12/GRIP1/ARAP1/BRWD1/GNA13/RAB21/PTPRD/CUL7/SPAG9/PDZD8/RDX/FGD6/SEMA4D/RREB1/RIMS2/UNC13A/PARVA	35	3.98207
GO:0090132	epithelium migration	20/1088	101/18805	1.12174e-06	0.000135232	0.000107871	SASH1/ZEB2/HAS2/MCC/EVL/TACSTD2/CORO1C/HBEGF/VIL1/PTEN/PTPRG/EPPK1/PLCG2/TACR1/PRKCE/FERMT1/ARHGAP5/BMPR2/EPB41L4B/RREB1	20	3.86892
GO:0090092	regulation of transmembrane receptor protein serine/threonine kinase signaling pathway	42/1088	329/18805	1.22626e-06	0.000144619	0.000115358	SFRP1/THBS1/ZEB2/TGFBR3/ENG/ITGA8/FBN1/ZEB1/SPART/SPRY1/DAB2/ACVRL1/FST/ACVR2B/LTBP4/MAGI2/TOB1/GPC3/ASPN/CITED2/SINHCAF/TWSG1/FERMT1/SHH/GDF11/MSX1/NOTCH1/PPARA/XBP1/CRIM1/CHST11/LDLRAD4/FGF9/BMP6/DKK3/BMPR2/ACVR2A/SNX6/ONECUT2/FZD1/NEO1/SKI	42	3.83977
GO:0010463	mesenchymal cell proliferation	13/1088	46/18805	1.28783e-06	0.000148648	0.000118572	ZEB1/SYNE1/LMNA/PRRX1/FGFR2/GPC3/LRP5/NFIB/SHH/MSX1/FGF9/ARHGAP5/FGFR1	13	3.82784
GO:0030522	intracellular receptor signaling pathway	47/1088	393/18805	1.88486e-06	0.000213029	0.000169927	SFRP1/HNF4A/CD36/NR3C1/PRCP/KLF2/HNF4G/NR6A1/DAB2/TRAF3IP3/STAT3/PTPRS/RORB/TCF21/RFTN1/AR/NFKBIA/NR2F2/CARD8/RNF125/RIOK3/NR2C1/TLR4/CITED2/PLCG2/PGR/ZC3HAV1/SEC14L1/NOD1/PRMT2/PAK1/PPARA/ATAT1/UBA5/BRCC3/SP100/AURKB/RHOA/GBP2/NCOR2/ZDHHC18/PDK3/RORC/HCFC2/CYP26B1/RORA/TLR8	47	3.67156
GO:0010464	regulation of mesenchymal cell proliferation	11/1088	34/18805	1.92694e-06	0.00021334	0.000170175	ZEB1/SYNE1/LMNA/PRRX1/FGFR2/LRP5/NFIB/SHH/FGF9/ARHGAP5/FGFR1	11	3.67093
GO:0060562	epithelial tube morphogenesis	42/1088	337/18805	2.29939e-06	0.000249484	0.000199006	DLC1/SFRP1/SLIT2/MMRN2/ENG/NR3C1/SPRY1/LGR4/TACSTD2/RHOB/PERP/ACVRL1/TCF21/SPINT1/AR/GLI3/SOX17/FGFR2/GPC3/TNC/CITED2/LRP5/NFATC4/STARD13/PGR/TMED2/RASIP1/WNT2B/SHH/NOTCH1/PAK1/MTHFR/IFT52/GLI2/LUZP1/GNA13/KDM5B/PHACTR4/TBX3/RHOA/YAP1/SKI	42	3.60296

## Sheet: Cluster4
ID	Description	GeneRatio	BgRatio	pvalue	p.adjust	qvalue	geneID	Count	log10padj
GO:0007264	small GTPase-mediated signal transduction	39/543	487/18805	9.92383e-09	4.20862e-05	3.32821e-05	PREX2/RDX/COL1A2/NOTCH1/COL3A1/CYTH2/SLIT2/CYTH3/ARHGAP26/VAV2/ARHGEF40/IGF1/ARHGEF2/PLD1/RIPOR1/BCL6/MRAS/STMN3/RALGPS1/EPHB2/TNS3/SH2D3C/RASGRP3/RASIP1/RHOB/DLC1/GRB2/MCF2L/DOK3/GARNL3/VAV3/ARHGAP32/STARD13/SQSTM1/SIPA1L3/CCDC88A/SPRY1/RALGPS2/GIT2	39	4.37586
GO:0051056	regulation of small GTPase mediated signal transduction	29/543	303/18805	1.77879e-08	4.20862e-05	3.32821e-05	PREX2/RDX/NOTCH1/COL3A1/CYTH2/SLIT2/CYTH3/ARHGAP26/VAV2/ARHGEF40/IGF1/ARHGEF2/RIPOR1/BCL6/STMN3/RALGPS1/EPHB2/TNS3/RASIP1/DLC1/MCF2L/GARNL3/VAV3/ARHGAP32/STARD13/SQSTM1/SIPA1L3/SPRY1/GIT2	29	4.37586
GO:0001570	vasculogenesis	14/543	84/18805	1.17613e-07	0.000140644	0.000111223	NOTCH1/YAP1/NTRK2/TGFBR3/GJC1/SOX17/FZD4/HEY2/RASIP1/ENG/SHH/WNT7B/ACKR3/CITED2	14	3.85188
GO:0030522	intracellular receptor signaling pathway	32/543	393/18805	1.48291e-07	0.000140644	0.000111223	ZDHHC3/NCOR2/PTPRS/P2RX7/AR/RIOK3/NR3C1/CD36/DCBLD2/NR2C1/RFTN1/RORA/IPO5/SP100/TRAF3IP3/SFRP1/AURKB/PPARA/HNF4A/BIRC3/ATAT1/DAB2/HNF4G/HEYL/UBE3A/KLF2/KDM4C/PGR/NFKBIA/CITED2/PRCP/SEC14L1	32	3.85188
GO:0022612	gland morphogenesis	17/543	127/18805	1.4861e-07	0.000140644	0.000111223	ID4/LAMA5/NOTCH1/HOXB13/GLI3/AR/NR3C1/KDM5B/MSN/SFRP1/PAX6/FGFR1/SHH/PGR/XBP1/NFIB/PERP	17	3.85188
GO:0021953	central nervous system neuron differentiation	22/543	215/18805	3.00419e-07	0.00023693	0.000187366	ID4/SLIT2/NRP2/DCLK1/GLI3/ADARB1/NIN/BCL6/NTRK2/PTEN/EPHB2/RORA/FZD1/MAP2/SFRP1/PAX6/DCLK2/SHH/CNTN2/EPHA4/GLI2/NFIB	22	3.62538
GO:0042060	wound healing	34/543	450/18805	3.54447e-07	0.000239606	0.000189483	CLEC7A/DDR2/COL3A1/THBS1/SYT11/VWF/YAP1/VAV2/IGF1/ARL8B/THBD/CD36/ANXA1/DCBLD2/SLC12A2/PTEN/EPHB2/GNAS/SVEP1/VIL1/DGKG/ENG/PPARA/HNF4A/DGKQ/ENTPD1/SHH/VAV3/MYL9/MYLK/XBP1/CD59/PRCP/CD44	34	3.6205
GO:0021954	central nervous system neuron development	14/543	94/18805	4.95727e-07	0.000293223	0.000231883	SLIT2/NRP2/DCLK1/ADARB1/NIN/NTRK2/PTEN/EPHB2/MAP2/DCLK2/CNTN2/EPHA4/GLI2/NFIB	14	3.5328
GO:0021955	central nervous system neuron axonogenesis	9/543	37/18805	7.89699e-07	0.000382996	0.000302877	SLIT2/DCLK1/ADARB1/NIN/PTEN/EPHB2/EPHA4/GLI2/NFIB	9	3.41681
GO:0050673	epithelial cell proliferation	35/543	488/18805	8.09376e-07	0.000382996	0.000302877	MCC/ZEB1/ZEB2/LAMA5/NOTCH1/THBS1/NRP2/YAP1/AKT3/IGF1/AR/COL8A1/DACH1/RGCC/PPP1R16B/KDM5B/TGFBR3/SFRP1/ENG/PAX6/KLF9/JAG1/FGFR1/DAB2/SHH/JCAD/PGR/XBP1/VSTM4/NFIB/RUNX3/BCL2L1/MMRN2/SERPINB1/IFT57	35	3.41681
GO:0045664	regulation of neuron differentiation	20/543	195/18805	9.97891e-07	0.000419863	0.000332031	ID4/MAP1B/ESRP1/ZEB1/NOTCH1/GLI3/ARHGEF2/BCL6/GPRC5B/DMD/HEY2/TCF3/SFRP1/PAX6/JAG1/FGFR1/SHH/HEYL/CNTN2/TCF4	20	3.37689
GO:0030336	negative regulation of cell migration	30/543	388/18805	1.08292e-06	0.000419863	0.000332031	EVL/MCC/ZEB2/CORO1C/NOTCH1/COL3A1/THBS1/SLIT2/ADARB1/MITF/DACH1/RGCC/TGFBR3/MCTP1/DCN/PTEN/ADAMTS9/SP100/RHOB/SFRP1/ENG/DLC1/JAG1/SHH/DUSP1/EPHA4/STARD13/CITED2/MMRN2/SERPINB1	30	3.37689
GO:0021952	central nervous system projection neuron axonogenesis	8/543	29/18805	1.15347e-06	0.000419863	0.000332031	SLIT2/DCLK1/ADARB1/NIN/EPHB2/EPHA4/GLI2/NFIB	8	3.37689
GO:0071559	response to transforming growth factor beta	26/543	315/18805	1.70616e-06	0.000576682	0.000456045	ZEB1/ZEB2/COL1A2/DDR2/COL3A1/THBS1/FBN1/GCNT2/PRDM16/NR3C1/PDE3A/TGFBR3/SOX5/LTBP3/ASPN/ITGA8/SFRP1/ENG/PPARA/LPXN/CHST11/DAB2/XBP1/RUNX3/CITED2/SPRY1	26	3.23906
GO:0030323	respiratory tube development	20/543	203/18805	1.87615e-06	0.000591862	0.000468049	LAMA5/NOTCH1/COL3A1/FBN1/YAP1/GLI3/AGR2/HS6ST1/ADAMTS2/LTBP3/FGF18/FGFR1/TRAF4/SHH/WNT7B/KLF2/PGR/GLI2/NFIB/SPRY1	20	3.22778
GO:0021602	cranial nerve morphogenesis	8/543	31/18805	2.01475e-06	0.000595864	0.000471214	NRP2/MAFB/GLI3/ADARB1/EPHB2/SEMA3A/ATP8B1/CITED2	8	3.22485
GO:0031589	cell-substrate adhesion	28/543	361/18805	2.32759e-06	0.000619995	0.000490298	CORO1C/LAMA5/NOTCH1/COL3A1/THBS1/VWF/ITGB2/AGR2/COL8A1/GCNT2/JAM3/CD36/BCL6/MUC4/ITGBL1/PTEN/SVEP1/FZD4/ADAMTS9/ITGA8/SFRP1/DLC1/LPXN/JAG1/DAB2/PARVB/ANTXR1/CD44	28	3.20761
GO:2000146	negative regulation of cell motility	30/543	403/18805	2.35839e-06	0.000619995	0.000490298	EVL/MCC/ZEB2/CORO1C/NOTCH1/COL3A1/THBS1/SLIT2/ADARB1/MITF/DACH1/RGCC/TGFBR3/MCTP1/DCN/PTEN/ADAMTS9/SP100/RHOB/SFRP1/ENG/DLC1/JAG1/SHH/DUSP1/EPHA4/STARD13/CITED2/MMRN2/SERPINB1	30	3.20761
GO:0060485	mesenchyme development	27/543	342/18805	2.52644e-06	0.000629217	0.00049759	CORO1C/LAMA5/NOTCH1/NRP2/BNC2/YAP1/IGF1/GCNT2/RGCC/TGFBR3/BASP1/PTEN/HEY2/SFRP1/ENG/PAX6/SEMA3A/JAG1/FGFR1/DAB2/SHH/HEYL/EPHA4/CITED2/ADAMTS5/SPRY1/KLHL12	27	3.2012
GO:0045859	regulation of protein kinase activity	28/543	369/18805	3.55158e-06	0.000819356	0.000647954	PREX2/SASH1/CORO1C/DDR2/THBS1/FBN1/IGF1/ADARB1/RGCC/LCP2/GPRC5B/COPS8/PTEN/EPHB2/MAPRE3/IPO5/RASIP1/MAP2K7/CEP85/FGF18/FGFR1/TRAF4/PKIA/DUSP1/EPHA4/HIPK3/CCDC88A/CBLC	28	3.08653
GO:0071560	cellular response to transforming growth factor beta stimulus	25/543	308/18805	3.6362e-06	0.000819356	0.000647954	ZEB1/ZEB2/COL1A2/DDR2/COL3A1/THBS1/FBN1/GCNT2/PRDM16/NR3C1/PDE3A/TGFBR3/SOX5/LTBP3/ASPN/ITGA8/SFRP1/ENG/PPARA/LPXN/CHST11/DAB2/XBP1/CITED2/SPRY1	25	3.08653
GO:0043549	regulation of kinase activity	29/543	397/18805	5.02272e-06	0.00106771	0.000844358	PREX2/SASH1/LDB2/CORO1C/DDR2/THBS1/FBN1/IGF1/ADARB1/RGCC/LCP2/GPRC5B/COPS8/PTEN/EPHB2/MAPRE3/IPO5/RASIP1/MAP2K7/CEP85/FGF18/FGFR1/TRAF4/PKIA/DUSP1/EPHA4/HIPK3/CCDC88A/CBLC	29	2.97154
GO:0030324	lung development	19/543	199/18805	5.36618e-06	0.00106771	0.000844358	LAMA5/NOTCH1/COL3A1/FBN1/YAP1/GLI3/AGR2/HS6ST1/ADAMTS2/LTBP3/FGF18/FGFR1/SHH/WNT7B/KLF2/PGR/GLI2/NFIB/SPRY1	19	2.97154
GO:0048762	mesenchymal cell differentiation	23/543	275/18805	5.41529e-06	0.00106771	0.000844358	CORO1C/LAMA5/NOTCH1/NRP2/IGF1/GCNT2/RGCC/TGFBR3/PTEN/HEY2/SFRP1/ENG/PAX6/SEMA3A/JAG1/FGFR1/DAB2/SHH/HEYL/EPHA4/CITED2/SPRY1/KLHL12	23	2.97154
GO:0040013	negative regulation of locomotion	30/543	421/18805	5.65849e-06	0.00107104	0.000846986	EVL/MCC/ZEB2/CORO1C/NOTCH1/COL3A1/THBS1/SLIT2/ADARB1/MITF/DACH1/RGCC/TGFBR3/MCTP1/DCN/PTEN/ADAMTS9/SP100/RHOB/SFRP1/ENG/DLC1/JAG1/SHH/DUSP1/EPHA4/STARD13/CITED2/MMRN2/SERPINB1	30	2.9702
GO:0010975	regulation of neuron projection development	31/543	448/18805	7.16201e-06	0.00130349	0.00103081	MAP1B/CBFA2T2/DDR2/SLIT2/PTPRS/NIN/TRPV2/PRRX1/NTRK2/DMD/CNTN1/CAMK1D/PTEN/EPHB2/FZD4/NEDD4L/FZD1/MAP2/SFRP1/TENM3/DGKG/PAX6/SEMA3A/SYNE1/PAK3/FGFR1/DAB2/CNTN2/UBE3A/EPHA4/CCDC88A	31	2.88489
GO:1901654	response to ketone	20/543	225/18805	8.99644e-06	0.00156806	0.00124004	THBS1/SLIT2/HOXB13/YAP1/CFTR/AR/NR3C1/TGFBR3/MSN/GNAS/ADCY1/SFRP1/PAX6/KLF9/AVPR1A/LARP1/UBE3A/KLF2/PAPPA/BCL2L1	20	2.80464
GO:0050678	regulation of epithelial cell proliferation	29/543	410/18805	9.32673e-06	0.00156806	0.00124004	MCC/ZEB1/LAMA5/NOTCH1/THBS1/NRP2/YAP1/AKT3/IGF1/AR/RGCC/PPP1R16B/KDM5B/TGFBR3/SFRP1/ENG/PAX6/KLF9/JAG1/FGFR1/DAB2/SHH/JCAD/PGR/XBP1/NFIB/RUNX3/MMRN2/IFT57	29	2.80464
GO:0060541	respiratory system development	20/543	226/18805	9.60984e-06	0.00156806	0.00124004	LAMA5/NOTCH1/COL3A1/FBN1/YAP1/GLI3/AGR2/HS6ST1/ADAMTS2/BASP1/LTBP3/FGF18/FGFR1/SHH/WNT7B/KLF2/PGR/GLI2/NFIB/SPRY1	20	2.80464
GO:0030900	forebrain development	29/543	413/18805	1.07102e-05	0.0016241	0.00128436	ID4/ZEB1/CORO1C/NOTCH1/COL3A1/SLIT2/NRP2/DCLK1/PTPRS/GLI3/NIN/PCDH9/NTRK2/PTEN/EPHB2/PAX6/DLC1/SEMA3A/DCLK2/ATAT1/AVPR1A/FGFR1/SHH/WNT7B/CNTN2/GLI2/TMEM14B/POMGNT1/NFIB	29	2.78939
GO:0061138	morphogenesis of a branching epithelium	18/543	191/18805	1.1309e-05	0.0016241	0.00128436	LAMA5/NOTCH1/SLIT2/HOXB13/YAP1/GLI3/AR/KDM5B/RASIP1/SFRP1/SOCS3/ENG/GRB2/FGFR1/SHH/PGR/GLI2/SPRY1	18	2.78939
GO:0007409	axonogenesis	31/543	459/18805	1.15987e-05	0.0016241	0.00128436	EVL/MAP1B/NOTCH1/SLIT2/NRP2/DCLK1/ARHGEF40/PTPRS/GLI3/ADARB1/KIF5B/NIN/TRPV2/NRXN3/NTRK2/CNTN1/PTEN/EPHB2/S100A6/ADCY1/MAP2/PAX6/SEMA3A/PAK3/SHH/WNT7B/CNTN2/EPHA4/GLI2/NFIB/ANOS1	31	2.78939
GO:0001933	negative regulation of protein phosphorylation	19/543	210/18805	1.16694e-05	0.0016241	0.00128436	PREX2/CORO1C/SLIT2/ADARB1/DMD/PTEN/EPHB2/IPO5/PTPN13/RASIP1/SFRP1/DGKQ/CEP85/PKIA/DUSP1/HIPK3/PID1/DNAJC10/CBLC	19	2.78939
GO:0051216	cartilage development	19/543	210/18805	1.16694e-05	0.0016241	0.00128436	ZEB1/COL3A1/TRPS1/GLI3/EVC/PRRX1/SOX5/LTBP3/MBOAT2/OGN/MGP/EFEMP1/FGF18/FGFR1/CHST11/WNT7B/NFIB/RUNX3/CD44	19	2.78939
GO:0032535	regulation of cellular component size	26/543	353/18805	1.33585e-05	0.001796	0.00142029	EVL/MAP1B/RDX/SLIT2/VAV2/PTPRS/P2RX7/BAIAP2L2/AKT3/NCKAP1L/TRPV2/GPRC5B/MSN/KIRREL1/SLC12A2/PTEN/VIL1/MAP2/SEMA3A/GRB2/IL7R/PAK3/WNT7B/CNTN2/VAV3/SLC12A9	26	2.74569
GO:0061448	connective tissue development	23/543	291/18805	1.36636e-05	0.001796	0.00142029	ID4/ZEB1/NOTCH1/COL3A1/TRPS1/GLI3/EVC/PRRX1/SOX5/LTBP3/MBOAT2/OGN/MGP/EFEMP1/FGF18/FGFR1/CHST11/WNT7B/EBF2/XBP1/NFIB/RUNX3/CD44	23	2.74569
GO:0043542	endothelial cell migration	23/543	293/18805	1.52559e-05	0.00192696	0.00152386	SASH1/ZEB2/NOTCH1/THBS1/SLIT2/NRP2/ITGB2/AKT3/RGCC/ANXA1/TGFBR3/DCN/ADAMTS9/SP100/RHOB/LPXN/FGF18/FGFR1/JCAD/VSTM4/STARD13/PRCP/MMRN2	23	2.71513
GO:0003184	pulmonary valve morphogenesis	6/543	20/18805	1.54743e-05	0.00192696	0.00152386	NOTCH1/SLIT2/HEY2/JAG1/HEYL/ADAMTS5	6	2.71513
GO:0010562	positive regulation of phosphorus metabolic process	32/543	493/18805	1.861e-05	0.00220156	0.00174101	SASH1/SLCO3A1/DDR2/THBS1/FBN1/P2RX7/IGF1/AR/ARHGEF2/RGCC/LCP2/CD36/GPRC5B/COPS8/NTRK2/EHD4/MAPRE3/PPARA/DGKQ/MAP2K7/FGF18/FGFR1/TRAF4/DAB2/S1PR2/PELI2/CLIP3/EPHA4/XBP1/PID1/CCDC88A/OSM	32	2.65727
GO:0045937	positive regulation of phosphate metabolic process	32/543	493/18805	1.861e-05	0.00220156	0.00174101	SASH1/SLCO3A1/DDR2/THBS1/FBN1/P2RX7/IGF1/AR/ARHGEF2/RGCC/LCP2/CD36/GPRC5B/COPS8/NTRK2/EHD4/MAPRE3/PPARA/DGKQ/MAP2K7/FGF18/FGFR1/TRAF4/DAB2/S1PR2/PELI2/CLIP3/EPHA4/XBP1/PID1/CCDC88A/OSM	32	2.65727
GO:0035265	organ growth	17/543	181/18805	2.06061e-05	0.00237824	0.00188073	NOTCH1/DDR2/BNC2/YAP1/EVC/WWC3/IGF1/AR/TGFBR3/BASP1/PTEN/HEY2/PPARA/FGFR1/SHH/UBE3A/CITED2	17	2.62374
GO:0045785	positive regulation of cell adhesion	32/543	499/18805	2.36181e-05	0.00266098	0.00210432	HLA-DPB1/MAP3K8/CYTH3/ITGB2/GLI3/AGR2/IGF1/COL8A1/GCNT2/HLA-DOA/NCKAP1L/CD36/APBB1IP/BCL6/ANXA1/SMARCD3/HLA-DQA1/SFRP1/SLAMF1/IL7R/MYO10/DAB2/SHH/VAV3/EPHA4/GLI2/XBP1/RUNX3/CITED2/CD44/PDCD1LG2/TESPA1	32	2.57496
GO:0048839	inner ear development	18/543	205/18805	2.95073e-05	0.00321277	0.00254069	SOBP/ESRP1/ZEB1/NOTCH1/MAFB/GLI3/PRRX1/LIN7A/EPHB2/HEY2/ITGA8/ROR1/JAG1/FGFR1/SHH/ATP8B1/EPHA4/ADGRV1	18	2.49312
GO:0001934	positive regulation of protein phosphorylation	28/543	414/18805	2.98736e-05	0.00321277	0.00254069	SASH1/SLCO3A1/DDR2/THBS1/FBN1/IGF1/ARHGEF2/RGCC/LCP2/CD36/GPRC5B/COPS8/NTRK2/EHD4/MAPRE3/DGKQ/MAP2K7/FGF18/FGFR1/TRAF4/DAB2/S1PR2/PELI2/CLIP3/EPHA4/XBP1/CCDC88A/OSM	28	2.49312
GO:0042327	positive regulation of phosphorylation	29/543	437/18805	3.05924e-05	0.00321696	0.002544	SASH1/SLCO3A1/DDR2/THBS1/FBN1/IGF1/AR/ARHGEF2/RGCC/LCP2/CD36/GPRC5B/COPS8/NTRK2/EHD4/MAPRE3/DGKQ/MAP2K7/FGF18/FGFR1/TRAF4/DAB2/S1PR2/PELI2/CLIP3/EPHA4/XBP1/CCDC88A/OSM	29	2.49255
GO:0042326	negative regulation of phosphorylation	19/543	226/18805	3.26864e-05	0.00336243	0.00265904	PREX2/CORO1C/SLIT2/ADARB1/DMD/PTEN/EPHB2/IPO5/PTPN13/RASIP1/SFRP1/DGKQ/CEP85/PKIA/DUSP1/HIPK3/PID1/DNAJC10/CBLC	19	2.47335
GO:0071229	cellular response to acid chemical	12/543	101/18805	3.43009e-05	0.00345344	0.00273101	ZEB1/COL1A2/COL3A1/GRIN2D/NTRK2/PDGFC/IPO5/AVPR1A/CPEB1/KLF2/XBP1/BCL2L1	12	2.46175
GO:0001763	morphogenesis of a branching structure	18/543	208/18805	3.57953e-05	0.00352882	0.00279062	LAMA5/NOTCH1/SLIT2/HOXB13/YAP1/GLI3/AR/KDM5B/RASIP1/SFRP1/SOCS3/ENG/GRB2/FGFR1/SHH/PGR/GLI2/SPRY1	18	2.45237
GO:0007162	negative regulation of cell adhesion	23/543	312/18805	4.11337e-05	0.00397234	0.00314136	RDX/CORO1C/NOTCH1/THBS1/GLI3/GCNT2/JAM3/RGCC/BCL6/ANXA1/PTEN/EPHB2/FZD4/DLC1/PPARA/LPXN/JAG1/SHH/DUSP1/EPHA4/FGL2/RUNX3/PDCD1LG2	23	2.40095
GO:0010563	negative regulation of phosphorus metabolic process	21/543	271/18805	4.29125e-05	0.00398161	0.00314869	PREX2/CORO1C/SLIT2/ADARB1/DMD/ALDOB/PTEN/EPHB2/IPO5/PTPN13/RASIP1/SFRP1/PPARA/DGKQ/CEP85/PKIA/DUSP1/HIPK3/PID1/DNAJC10/CBLC	21	2.39994
