# Supplementary material for: Elucidating Pancreatic Ductal Adenocarcinoma Carcinogenesis at Single-Cell Resolution and Identifying Subtype Specific Drug Candidates
Source: Int J Mol Sci. 2025 Dec 14;26(24):12031. doi: 10.3390/ijms262412031 (PMC12732769; doi:10.3390/ijms262412031)
Supplement: Supplementary file 1 [file ijms-26-12031-s001.zip › Supplementary Table S8.xlsx]

## Sheet: top_perturbagens_subtype_stage
Subtype_Stage	pert_iname	similarity	p.value
C1_Normal	D-64131	-0.136264	2.6e-05
C1_Normal	podophyllotoxin	-0.368501	2.65e-05
C1_Normal	BRD-K16410418	-0.584004	2.68e-05
C1_Normal	MST-312	-0.867613	2.68e-05
C1_Normal	quinoclamine	-0.204053	2.69e-05
C1_Normal	LY-2183240	-0.600744	2.7e-05
C1_Normal	kinetin-riboside	-0.616691	2.72e-05
C1_Normal	cucurbitacin-i	-0.361556	2.73e-05
C1_Normal	MD-II-038	-0.581672	2.73e-05
C1_Normal	BRD-K49814456	-0.389671	2.75e-05
C1_PRE	BRL-15572	-0.165289	2.14e-05
C1_PRE	SQ-22536	-0.351908	2.17e-05
C1_PRE	calmidazolium	-0.238593	2.18e-05
C1_PRE	lawsone	-0.0841413	2.19e-05
C1_PRE	ST-91	-0.756092	2.21e-05
C1_PRE	BRD-K98634983	-0.0856765	2.22e-05
C1_PRE	bupropion	-0.512956	2.24e-05
C1_PRE	nisoxetine	-0.138015	2.24e-05
C1_PRE	BRD-K83548510	-0.44401	2.26e-05
C1_PRE	auraptene	-0.0901387	2.28e-05
C1_Tumor	kinetin-riboside	-0.580417	2.42e-05
C1_Tumor	podophyllotoxin	-0.64057	2.42e-05
C1_Tumor	HA-1004	-0.0290528	2.46e-05
C1_Tumor	CGS-15943	-0.272699	2.46e-05
C1_Tumor	CT-200783	-0.665028	2.48e-05
C1_Tumor	piperlongumine	-0.097361	2.48e-05
C1_Tumor	BRD-K84245233	-1.3739	2.49e-05
C1_Tumor	D-64131	-0.335857	2.52e-05
C1_Tumor	BRD-K16410418	-0.717662	2.53e-05
C1_Tumor	LY-2183240	-0.758647	2.58e-05
C2_PRE	BRD-K02654447	-1.31449	7.88e-06
C2_PRE	BRD-K90826279	-0.511077	7.92e-06
C2_PRE	BRD-K14095788	-0.283051	8.01e-06
C2_PRE	nimetazepam	-0.386829	8.14e-06
C2_PRE	BRD-K85197047	-0.278572	8.18e-06
C2_PRE	lomifylline	-0.257851	8.18e-06
C2_PRE	rimcazole	-0.0521758	8.53e-06
C2_PRE	paclitaxel	-0.323683	8.62e-06
C2_PRE	BRD-K47764688	-0.213	8.66e-06
C2_PRE	FU-JMBII113B	-0.243206	8.7e-06
C2_Tumor	BRD-K42629487	-0.702418	2.42e-05
C2_Tumor	PP-2	-0.783859	2.42e-05
C2_Tumor	PP-1	-0.800433	2.57e-05
C2_Tumor	mianserin	-0.383889	2.57e-05
C2_Tumor	HG-6-64-01	-0.431202	2.58e-05
C2_Tumor	IKK-2-inhibitor-V	-0.0870334	2.59e-05
C2_Tumor	BRD-K80169513	-0.252986	2.62e-05
C2_Tumor	SA-1920080	-1.63337	2.62e-05
C2_Tumor	BRD-A68721828	-0.0544484	2.64e-05
C2_Tumor	midostaurin	-0.636234	2.65e-05
C3_Normal	BRD-K22321414	-0.337255	2.44e-05
C3_Normal	triciribine	-0.191692	2.55e-05
C3_Normal	BRD-K37372998	-0.138224	2.57e-05
C3_Normal	BRD-K57480017	-0.389028	2.58e-05
C3_Normal	PSH-003	-0.525787	2.58e-05
C3_Normal	BRD-K19410523	-0.41228	2.59e-05
C3_Normal	torin-2	-0.294807	2.6e-05
C3_Normal	quinidine	-0.155496	2.62e-05
C3_Normal	arctigenin	-0.223102	2.63e-05
C3_Normal	BRD-K66555411	-0.608925	2.63e-05
C3_PRE	AC-55649	-1.09592	4.79e-06
C3_PRE	BRD-K09231502	-0.0524754	5.14e-06
C3_PRE	beta-CCP	-0.588155	5.44e-06
C3_PRE	BRD-K26257340	-0.133219	5.57e-06
C3_PRE	taurocholic-acid	-0.0788041	6.09e-06
C3_PRE	brefeldin-a	-1.13694	6.18e-06
C3_PRE	ARG-TC-41	-0.289302	6.35e-06
C3_PRE	BRD-K11671649	-0.814758	6.35e-06
C3_PRE	pirinixic-acid	-0.311384	6.35e-06
C3_PRE	BRD-K90430314	-0.483492	6.53e-06
C3_Tumor	brefeldin-a	-1.17549	2.37e-05
C3_Tumor	EI-346-erlotinib-analog	-0.382798	2.43e-05
C3_Tumor	BRD-K41652870	-0.0366149	2.46e-05
C3_Tumor	PD-198306	-0.473828	2.5e-05
C3_Tumor	butein	-0.750896	2.51e-05
C3_Tumor	bisindolylmaleimide	-0.568341	2.55e-05
C3_Tumor	BRD-K01614657	-0.267501	2.55e-05
C3_Tumor	I-070759	-0.0532952	2.56e-05
C3_Tumor	CGK-733	-0.423941	2.56e-05
C3_Tumor	phenolphthalein	-0.347592	2.56e-05
C4_PRE	carisoprodol	-0.846255	2.59e-05
C4_PRE	BRD-K70891562	-0.082655	2.6e-05
C4_PRE	XMD-1185H	-0.25793	2.62e-05
C4_PRE	ozagrel	-0.156708	2.62e-05
C4_PRE	BRD-K27237442	-0.521583	2.64e-05
C4_PRE	BRD-K86011921	-0.424533	2.68e-05
C4_PRE	chloroquine	-0.0385915	2.69e-05
C4_PRE	BRD-A62647958	-0.382343	2.69e-05
C4_PRE	L-655240	-0.374296	2.7e-05
C4_PRE	LY-288513	-0.196343	2.7e-05

## Sheet: matched_target_gene
Subtype_Stage	pert_iname	similarity	p.value	top_gene	MOA_raw	pubchem_cid	WTCS	candidate_MOA	candidate_top_gene	candidate_pubchem_cid
C1_Normal	MST-312	-0.867613	2.68e-05	TERT	Telomerase inhibitor	10385095	0.706605	Telomerase inhibitor	TERT	10385095
C1_Normal	LY-2183240	-0.600744	2.7e-05	FAAH	FAAH inhibitor	11507802	0.68829	FAAH inhibitor	FAAH	11507802
C1_Normal	kinetin-riboside	-0.616691	2.72e-05	NA	Apoptosis stimulant	20345	0.688209	Apoptosis stimulant	NA	20345
C1_Normal	quinoclamine	-0.204053	2.69e-05	NA	Algicide	17748	0.662748	Algicide	NA	17748
C1_Normal	podophyllotoxin	-0.368501	2.65e-05	CASP3; IGF1R; STMN4; TOP2A; TUBA4A; TUBB	Microtubule inhibitor; Tubulin inhibitor	4865	-0.629448	Microtubule inhibitor; Tubulin inhibitor	CASP3; IGF1R; STMN4; TOP2A; TUBA4A; TUBB	4865
C1_Normal	cucurbitacin-i	-0.361556	2.73e-05	JAK2; STAT3	JAK inhibitor; Lipocortin synthesis stimulant; STAT inhibitor	73707401	-0.619751	JAK inhibitor; Lipocortin synthesis stimulant; STAT inhibitor	JAK2; STAT3	73707401
C1_PRE	lawsone	-0.0841413	2.19e-05	NA	Coloring agent	10125107	0.772511	Coloring agent	NA	10125107
C1_PRE	ST-91	-0.756092	2.21e-05	NA	Adrenergic receptor agonist	20864	0.709791	Adrenergic receptor agonist	NA	20864
C1_PRE	bupropion	-0.512956	2.24e-05	CHRNA3; CYP2A6; CYP2B6; CYP2U1; SLC6A2; SLC6A3	Dopamine uptake inhibitor	444	-0.695144	Dopamine uptake inhibitor	CHRNA3; CYP2A6; CYP2B6; CYP2U1; SLC6A2; SLC6A3	444
C1_PRE	auraptene	-0.0901387	2.28e-05	MAOB	Nitric oxide production inhibitor	1550607	-0.664856	Nitric oxide production inhibitor	MAOB	1550607
C1_PRE	calmidazolium	-0.238593	2.18e-05	ATP2B1; PDE1A	Calcium channel blocker; Calmodulin antagonist	2531	0.654764	Calcium channel blocker; Calmodulin antagonist	ATP2B1; PDE1A	2531
C1_PRE	nisoxetine	-0.138015	2.24e-05	SLC6A2; SLC6A3; SLC6A4	Norepinephrine reuptake inhibitor	134453	0.646273	Norepinephrine reuptake inhibitor	SLC6A2; SLC6A3; SLC6A4	134453
C1_PRE	SQ-22536	-0.351908	2.17e-05	ADCY1; ADCY5	Adenylyl cyclase inhibitor	5270	-0.64197	Adenylyl cyclase inhibitor	ADCY1; ADCY5	5270
C1_PRE	BRL-15572	-0.165289	2.14e-05	HTR1B; HTR1D; HTR1E; HTR1F; HTR2B; HTR6	Serotonin receptor antagonist	3654103	-0.576064	Serotonin receptor antagonist	HTR1B; HTR1D; HTR1E; HTR1F; HTR2B; HTR6	3654103
C1_Tumor	HA-1004	-0.0290528	2.46e-05	NA	Calcium channel blocker	3546	-0.731347	Calcium channel blocker	NA	3546
C1_Tumor	LY-2183240	-0.758647	2.58e-05	FAAH	FAAH inhibitor	11507802	0.68829	FAAH inhibitor	FAAH	11507802
C1_Tumor	kinetin-riboside	-0.580417	2.42e-05	NA	Apoptosis stimulant	20345	0.688209	Apoptosis stimulant	NA	20345
C1_Tumor	CGS-15943	-0.272699	2.46e-05	ADORA1; ADORA2A; ADORA2B; ADORA3	Adenosine receptor antagonist	2690	-0.660022	Adenosine receptor antagonist	ADORA1; ADORA2A; ADORA2B; ADORA3	2690
C1_Tumor	podophyllotoxin	-0.64057	2.42e-05	CASP3; IGF1R; STMN4; TOP2A; TUBA4A; TUBB	Microtubule inhibitor; Tubulin inhibitor	4865	-0.629448	Microtubule inhibitor; Tubulin inhibitor	CASP3; IGF1R; STMN4; TOP2A; TUBA4A; TUBB	4865
C1_Tumor	piperlongumine	-0.097361	2.48e-05	NA	Glutathione transferase inhibitor	637858	-0.627804	Glutathione transferase inhibitor	NA	637858
C2_PRE	nimetazepam	-0.386829	8.14e-06	GABRA2; GABRA3; GABRA5	GABA receptor agonist	4496	-0.81338	GABA receptor agonist	GABRA2; GABRA3; GABRA5	4496
C2_PRE	rimcazole	-0.0521758	8.53e-06	SIGMAR1	Sigma receptor antagonist	5072	0.804325	Sigma receptor antagonist	SIGMAR1	5072
C2_PRE	paclitaxel	-0.323683	8.62e-06	ABCB1; BCL2; CYP2C8; KIF11; KIF1A; KIF1B; KIF1C; KIF5B; MAP2; MAP4; MAPT; NDC80; NR1I2; NUF2; TLR4; TUBB; TUBB1	Tubulin inhibitor	4666	-0.801522	Tubulin inhibitor	ABCB1; BCL2; CYP2C8; KIF11; KIF1A; KIF1B; KIF1C; KIF5B; MAP2; MAP4; MAPT; NDC80; NR1I2; NUF2; TLR4; TUBB; TUBB1	4666
C2_Tumor	PP-2	-0.783859	2.42e-05	ABL1; LCK; LYN; RIPK2; SRC	SRC inhibitor	4878	0.819175	SRC inhibitor	ABL1; LCK; LYN; RIPK2; SRC	4878
C2_Tumor	IKK-2-inhibitor-V	-0.0870334	2.59e-05	IKBKB	IKK inhibitor; NFkB pathway inhibitor	5081913	0.734089	IKK inhibitor; NFkB pathway inhibitor	IKBKB	5081913
C2_Tumor	midostaurin	-0.636234	2.65e-05	AAK1; AURKC; BCR; BRSK1; BRSK2; CAMK2A; CAMK2D; CAMKK1; CAMKK2; CCNB1; CLK4; CUX1; EIF2AK4; FER; FGFR1OP; FGFR1OP2; FGR; FLT1; FLT3; FLT4; GRK1; GRK7; GSK3A; HCK; IKBKE; KDR; KIT; LIMK1; LRRK2; MAP3K10; MAP3K11; MAP3K19; MAP3K2; MAP3K3; MAP3K7; MAP3K9; MAP4K2; MAP4K4; MAP4K5; MARK1; MARK2; MARK3; MARK4; MELK; MINK1; MST4; MYLK; NTRK1; NTRK2; NTRK3; NUAK1; NUAK2; PDGFRA; PDGFRB; PHKG1; PKN1; PKN2;…	FLT3 inhibitor; KIT inhibitor; PKC inhibitor	9829523	0.685515	FLT3 inhibitor; KIT inhibitor; PKC inhibitor	AAK1; AURKC; BCR; BRSK1; BRSK2; CAMK2A; CAMK2D; CAMKK1; CAMKK2; CCNB1; CLK4; CUX1; EIF2AK4; FER; FGFR1OP; FGFR1OP2; FGR; FLT1; FLT3; FLT4; GRK1; GRK7; GSK3A; HCK; IKBKE; KDR; KIT; LIMK1; LRRK2; MAP3K10; MAP3K11; MAP3K19; MAP3K2; MAP3K3; MAP3K7; MAP3K9; MAP4K2; MAP4K4; MAP4K5; MARK1; MARK2; MARK3; MARK4; MELK; MINK1; MST4; MYLK; NTRK1; NTRK2; NTRK3; NUAK1; NUAK2; PDGFRA; PDGFRB; PHKG1; PKN1; PKN2;…	9829523
C2_Tumor	mianserin	-0.383889	2.57e-05	ADCY10; ADRA1A; ADRA1B; ADRA1D; ADRA2B; ADRA2C; DRD1; DRD3; HRH1; HRH2; HRH4; HTR1F; HTR2B; HTR6; HTR7; OPRK1; SLC6A2; SLC6A3; SLC6A4	Serotonin receptor antagonist	4184	-0.645274	Serotonin receptor antagonist	ADCY10; ADRA1A; ADRA1B; ADRA1D; ADRA2B; ADRA2C; DRD1; DRD3; HRH1; HRH2; HRH4; HTR1F; HTR2B; HTR6; HTR7; OPRK1; SLC6A2; SLC6A3; SLC6A4	4184
C2_Tumor	HG-6-64-01	-0.431202	2.58e-05	ABL1; BRAF; CSF1R; EGFR; FLT3; KIT; MAPK11; PDGFRB; RET	RAF inhibitor	53302361	-0.601458	RAF inhibitor	ABL1; BRAF; CSF1R; EGFR; FLT3; KIT; MAPK11; PDGFRB; RET	53302361
C2_Tumor	PP-1	-0.800433	2.57e-05	HCK; RET; SRC	ABL inhibitor; SRC inhibitor	1400	0.501234	ABL inhibitor; SRC inhibitor	HCK; RET; SRC	1400
C3_Normal	arctigenin	-0.223102	2.63e-05	ADIPOR1; AHR; CHUK; MAP2K1	MEK inhibitor	64981	-0.803094	MEK inhibitor	ADIPOR1; AHR; CHUK; MAP2K1	64981
C3_Normal	quinidine	-0.155496	2.62e-05	ABCB1; ADRA1B; ADRA1D; CYP2D6; KCNA5; KCNA7; KCNH1; KCNH2; KCNH5; KCNK1; KCNK6; SCN5A; SLC29A4	Sodium channel blocker	11068	-0.766649	Sodium channel blocker	ABCB1; ADRA1B; ADRA1D; CYP2D6; KCNA5; KCNA7; KCNH1; KCNH2; KCNH5; KCNK1; KCNK6; SCN5A; SLC29A4	11068
C3_Normal	triciribine	-0.191692	2.55e-05	AKT1; AKT2; AKT3	AKT inhibitor	16759157	-0.711827	AKT inhibitor	AKT1; AKT2; AKT3	16759157
C3_Normal	torin-2	-0.294807	2.6e-05	MTOR	MTOR inhibitor	51358113	-0.68939	MTOR inhibitor	MTOR	51358113
C3_PRE	AC-55649	-1.09592	4.79e-06	RARA; RARB	Retinoid receptor agonist	1714884	-0.890239	Retinoid receptor agonist	RARA; RARB	1714884
C3_PRE	beta-CCP	-0.588155	5.44e-06	GABRG2; IDO1	Indoleamine 2,3-dioxygenase inhibitor	123662	-0.874991	Indoleamine 2,3-dioxygenase inhibitor	GABRG2; IDO1	123662
C3_PRE	taurocholic-acid	-0.0788041	6.09e-06	CEL; FABP6; FXR; NR1H4; SLCO1C1	Bile acid	23687511	-0.860106	Bile acid	CEL; FABP6; FXR; NR1H4; SLCO1C1	23687511
C3_PRE	brefeldin-a	-1.13694	6.18e-06	ARF1; ARFGEF1; ARFGEF2; CYTH2; GBF1; SAR1A	Brefeldin A inhibited guanine nucleotide exchange protein inhibitor; Golgi-specific brefeldin A-resistance guanine nucleotide exchange factor inhibitor; Protein synthesis inhibitor	5287620	-0.858288	Brefeldin A inhibited guanine nucleotide exchange protein inhibitor; Golgi-specific brefeldin A-resistance guanine nucleotide exchange factor inhibitor; Protein synthesis inhibitor	ARF1; ARFGEF1; ARFGEF2; CYTH2; GBF1; SAR1A	5287620
C3_PRE	pirinixic-acid	-0.311384	6.35e-06	PPARA	PPAR receptor agonist	5694	-0.854092	PPAR receptor agonist	PPARA	5694
C3_Tumor	brefeldin-a	-1.17549	2.37e-05	ARF1; ARFGEF1; ARFGEF2; CYTH2; GBF1; SAR1A	Brefeldin A inhibited guanine nucleotide exchange protein inhibitor; Golgi-specific brefeldin A-resistance guanine nucleotide exchange factor inhibitor; Protein synthesis inhibitor	5287620	-0.858288	Brefeldin A inhibited guanine nucleotide exchange protein inhibitor; Golgi-specific brefeldin A-resistance guanine nucleotide exchange factor inhibitor; Protein synthesis inhibitor	ARF1; ARFGEF1; ARFGEF2; CYTH2; GBF1; SAR1A	5287620
C3_Tumor	butein	-0.750896	2.51e-05	ACE; CXCL8; IL6; SIRT1; SRD5A1; SRD5A2; TNF	EGFR inhibitor; SRC inhibitor	5281222	-0.818364	EGFR inhibitor; SRC inhibitor	ACE; CXCL8; IL6; SIRT1; SRD5A1; SRD5A2; TNF	5281222
C3_Tumor	phenolphthalein	-0.347592	2.56e-05	NR1I2; NR1I3; SHBG; UGT1A9	Indicator dye	4764	0.701013	Indicator dye	NR1I2; NR1I3; SHBG; UGT1A9	4764
C3_Tumor	PD-198306	-0.473828	2.5e-05	MAP2K1; MAP2K2; MAPK3	MAP kinase inhibitor; MEK inhibitor	9956637	-0.700458	MAP kinase inhibitor; MEK inhibitor	MAP2K1; MAP2K2; MAPK3	9956637
C3_Tumor	CGK-733	-0.423941	2.56e-05	ATM; ATR	ATR kinase inhibitor	6605258	-0.699079	ATR kinase inhibitor	ATM; ATR	6605258
C4_PRE	ozagrel	-0.156708	2.62e-05	TBXAS1	Thromboxane synthase inhibitor	5282440	-0.722603	Thromboxane synthase inhibitor	TBXAS1	5282440
C4_PRE	chloroquine	-0.0385915	2.69e-05	CYP2C8; GSTA2; MAP2K1; MAP2K2; MRGPRX1; NQO2; SLC22A18; TLR9; TNF	Antimalarial	2719	-0.708047	Antimalarial	CYP2C8; GSTA2; MAP2K1; MAP2K2; MRGPRX1; NQO2; SLC22A18; TLR9; TNF	2719
C4_PRE	LY-288513	-0.196343	2.7e-05	CCKBR	CCK receptor antagonist	2802894	0.654705	CCK receptor antagonist	CCKBR	2802894
C4_PRE	L-655240	-0.374296	2.7e-05	PTGES	Thromboxane receptor antagonist	122070	0.620311	Thromboxane receptor antagonist	PTGES	122070
C4_PRE	carisoprodol	-0.846255	2.59e-05	GABRB2; GABRG2	NA	2576	-0.410877	NA	GABRB2; GABRG2	2576
